# Supplementary material for: Identification of potential blood biomarkers for early diagnosis of Alzheimer’s disease through RNA sequencing analysis
Source: Alzheimers Res Ther. 2020 Jul 16;12:87. doi: 10.1186/s13195-020-00654-x (PMC7367375; doi:10.1186/s13195-020-00654-x)
Supplement: Supplementary file 1 — Additional file 1:. Supplementary Table S1. Clinical information of samples used in RNA-seq data. [file 13195_2020_654_MOESM1_ESM.xlsx]

## Sheet: TableS1.02.Neutrophils_cibe 
Supplementary Table S1. Clinical information of samples used in RNA-seq data
ID	phenotype	Neut	age	sex	MMSE	RIN	APOE genotype
CN1	CN	0.182068	66	M	29	7.7	E4/3
CN2	CN	0.402337	73	M	30	7.2	E3/3
CN3	CN	0.473769	69	F	30	6.5	E3/3
CN4	CN	0.248835	71	M	30	7.4	E3/3
CN5	CN	0.438212	73	M	30	7.9	E3/3
CN6	CN	0.325838	70	M	30	7.1	E3/2
CN7	CN	0.499563	74	F	29	6.1	E3/3
CN8	CN	0.643664	72	F	30	6.9	E3/3
CN9	CN	0.205864	74	M	29	6.8	E3/3
CN10	CN	0.488707	80	F	30	6.8	E3/3
CN11	CN	0.337826	67	M	30	7.7	E3/3
CN12	CN	0.373346	75	F	30	6.9	E4/3
CN13	CN	0.436188	76	M	29	8	E4/3
CN14	CN	0.263907	65	M	30	7.4	E4/3
CN15	CN	0.590401	65	M	28	7.9	E3/3
CN16	CN	0.315762	75	F	29	7.8	E3/3
CN17	CN	0.249643	64	F	30	7.8	E3/3
CN18	CN	0.491812	71	F	29	6.8	E3/3
CN19	CN	0.398699	72	M	29	6.8	E3/3
CN20	CN	0.432965	74	M	30	6.7	E3/3
CN21	CN	0.567969	69	F	28	8.2	E3/3
CN22	CN	0.442433	65	M	30	7.7	E3/3
CN23	CN	0.341718	65	F	30	6.1	E3/3
CN24	CN	0.463353	65	F	30	6	E3/3
CN25	CN	0.388162	79	M	30	7	E3/3
CN26	CN	0.307354	72	M	27	7.4	E3/3
CN27	CN	0.209934	71	F	30	6.4	E3/3
CN28	CN	0.388327	72	F	28	6.3	E3/3
CN29	CN	0.420495	68	F	29	8.6	E3/3
CN30	CN	0.320847	67	M	28	8.1	E3/3
CN31	CN	0.33623	74	F	26	8	E4/3
CN32	CN	0.387282	71	F	30	6.6	E3/3
CN33	CN	0.221997	72	M	29	7.4	E3/3
CN34	CN	0.328827	82	M	29	6.9	E3/3
CN35	CN	0.286638	73	F	30	7.7	E3/3
CN36	CN	0.511731	78	M	29	7.6	E3/3
CN37	CN	0.383964	81	F	30	6.6	E3/3
CN38	CN	0.351564	66	F	30	6.2	E3/3
CN39	CN	0.311011	66	F	30	7.6	E3/3
CN40	CN	0.30057	82	M	30	7.3	E4/3
CN41	CN	0.258758	72	M	30	7.1	E3/3
CN42	CN	0.254596	72	F	30	8	E4/4
CN43	CN	0.269004	66	M	27	7.7	E3/3
CN44	CN	0.290154	67	F	28	8.7	E3/3
CN45	CN	0.531856	69	M	30	6.8	E4/3
CN46	CN	0.459793	69	F	29	8.2	E3/3
CN47	CN	0.398207	61	M	27	6.3	E3/3
CN48	CN	0.285498	71	M	29	8.6	E3/3
CN49	CN	0.413549	74	M	29	8.2	E3/3
CN50	CN	0.215205	60	M	30	7.3	E3/3
CN51	CN	0.354895	73	M	29	9	E3/3
CN52	CN	0.467091	69	F	30	7.7	E3/3
CN53	CN	0.251609	66	M	29	6.9	E3/3
CN54	CN	0.346141	76	F	28	8.7	E3/3
CN55	CN	0.200954	61	F	28	7.7	E3/2
CN56	CN	0.337556	71	F	29	7.5	E3/3
CN57	CN	0.276489	72	M	28	6.8	E3/3
CN58	CN	0.252519	68	M	30	8.9	E3/3
CN59	CN	0.310476	70	M	30	8.7	E3/3
CN60	CN	0.320694	67	M	29	7.9	E3/3
CN61	CN	0.152984	72	M	30	7.6	E3/3
CN62	CN	0.405291	67	F	30	8	E3/3
CN63	CN	0.520855	75	F	29	7.1	E3/3
CN64	CN	0.504896	65	M	28	7.9	E3/3
CN65	CN	0.469443	70	M	30	7.9	E3/2
CN66	CN	0.30387	72	M	30	7.5	E3/3
CN67	CN	0.389752	70	F	30	7.8	E3/3
CN68	CN	0.469084	69	M	30	8.1	E3/3
CN69	CN	0.377866	77	M	30	6.9	E3/3
CN70	CN	0.306781	71	M	30	8.4	E3/2
CN71	CN	0.330893	68	F	30	7.8	E3/3
CN72	CN	0.164693	63	M	27	7	E3/3
CN73	CN	0.269239	83	M	30	7.8	E3/3
CN74	CN	0.503942	75	M	29	7.1	E3/3
CN75	CN	0.420176	78	M	30	8.2	E4/3
CN76	CN	0.391241	71	F	28	8.4	E3/2
CN77	CN	0.434468	67	F	28	8.1	E3/3
CN78	CN	0.40531	78	F	30	8	E4/3
CN79	CN	0.36355	71	F	30	8.5	E4/3
CN80	CN	0.48014	69	M	28	7.1	E3/3
CN81	CN	0.47959	73	F	29	8.1	E4/3
CN82	CN	0.675972	78	M	30	7.5	E3/3
CN83	CN	0.247931	68	F	30	8.6	E3/3
CN84	CN	0.44103	68	F	29	8.3	E3/3
CN85	CN	0.398663	78	M	30	7.6	E3/3
CN86	CN	0.364216	72	F	30	7.5	E3/3
CN87	CN	0.443679	80	F	30	7.4	E3/3
CN88	CN	0.459554	81	M	30	8.2	E4/3
CN89	CN	0.27339	67	M	30	8.7	E3/3
CN90	CN	0.401891	79	M	30	7.9	E3/3
CN91	CN	0.394956	74	F	30	8.7	E3/3
AD1	AD	0.458854	74	F	29	8.5	E3/3
AD2	AD	0.324289	78	M	18	8.4	E4/3
AD3	AD	0.175344	77	F	21	8.2	E3/3
AD4	AD	0.413815	85	F	18	7.9	E3/3
AD5	AD	0.376584	67	F	22	7.9	E4/2
AD6	AD	0.45697	82	F	15	7.1	E3/3
AD7	AD	0.404012	80	F	25	7.7	E3/3
AD8	AD	0.339417	78	M	18	7	E3/3
AD9	AD	0	77	F	19	8.9	E3/3
AD10	AD	0.37154	72	F	25	7.1	E3/3
AD11	AD	0.230831	87	M	19	8.1	E3/3
AD12	AD	0.309993	87	F	19	7.2	E3/3
AD13	AD	0.416279	78	M	22	8.1	E3/2
AD14	AD	0.288808	76	M	23	6.6	E4/3
AD15	AD	0.491134	79	F	14	7	E4/3
AD16	AD	0.250661	74	F	21	7.9	E4/3
AD17	AD	0.484188	73	F	17	7.6	E3/3
AD18	AD	0.329377	79	F	14	6.8	E3/3
AD19	AD	0.395666	81	F	17	6.7	E3/3
AD20	AD	0.438816	83	F	23	7.9	E3/3
AD21	AD	0.406734	72	F	15	7.2	E4/3
AD22	AD	0.313149	69	M	21	8.1	E3/3
AD23	AD	0.315095	79	M	15	8.1	E4/3
AD24	AD	0.385	74	F	24	6.9	E3/3
AD25	AD	0.373131	72	F	30	8.1	E3/2
AD26	AD	0.442609	75	F	23	7	E3/3
AD27	AD	0.333128	80	M	22	7.4	E3/3
AD28	AD	0.353487	76	M	20	7.5	E4/3
AD29	AD	0.324648	78	F	21	7.5	E3/3
AD30	AD	0.286809	81	M	25	7.6	E3/3
AD31	AD	0.373233	81	M	20	7.1	E3/3
AD32	AD	0.312322	82	M	19	7.4	E3/3
AD33	AD	0.462832	71	F	19	7.6	E4/3
AD34	AD	0.813757	89	F	14	6.6	E3/3
AD35	AD	0.398367	82	F	21	6.3	E3/3
AD36	AD	0.295539	84	F	12	6.7	E4/3
AD37	AD	0.389119	85	F	20	7.4	E3/3
AD38	AD	0.403275	76	F	16	6.9	E4/3
AD39	AD	0.505322	75	F	22	7.3	E4/3
AD40	AD	0	75	M	16	8.4	E4/2
AD41	AD	0.273397	78	F	20	7.1	E3/3
AD42	AD	0.374589	77	F	11	7.8	E4/3
AD43	AD	0.337165	78	M	28	8.2	E4/3
AD44	AD	0.399645	78	F	16	7.3	E4/3
AD45	AD	0.262101	88	F	21	8.4	E3/3
AD46	AD	0.294108	81	M	19	6.8	E3/3
AD47	AD	0.605562	77	F	18	6.1	E3/3
AD48	AD	0.45823	73	F	11	7.7	E4/3
AD49	AD	0.380518	77	M	20	6.6	E4/3
AD50	AD	0.537983	70	M	11	7.1	E4/4
AD51	AD	0.378231	81	M	14	7.7	E4/3
AD52	AD	0.223916	82	F	20	7.7	E3/3
AD53	AD	0.263702	82	F	24	6.5	E3/3
AD54	AD	0.368874	76	M	21	7.8	E4/3
AD55	AD	0.304659	72	F	20	7.2	E4/3
AD56	AD	0.372429	84	F	19	7.3	E4/3
AD57	AD	0.552945	84	F	5	7.1	E3/3
AD58	AD	0.411443	79	F	22	8.2	E3/3
AD59	AD	0.494653	80	M	11	6	E4/3
AD60	AD	0.352578	80	M	17	7.2	E3/3
AD61	AD	0.407119	80	M	9	7.4	E4/3
AD62	AD	0.448144	74	M	26	7.6	E3/3
AD63	AD	0.323475	91	F	17	6.4	E4/3
AD64	AD	0.231949	75	M	22	7.8	E3/3
AD65	AD	0.33566	79	M	14	7.1	E4/4
AD66	AD	0.519824	82	F	18	6.7	E3/3
AD67	AD	0.353787	70	M	17	6.2	E3/3
AD68	AD	0.44722	82	M	20	8.3	E4/3
AD69	AD	0.477695	78	F	20	7.4	E4/3
AD70	AD	0.430415	77	M	12	7.8	E3/3
AD71	AD	0.469127	77	F	19	7.6	E3/3
AD72	AD	0.176881	80	M	25	6.6	E4/3
AD73	AD	0.537185	74	F	22	7.8	E4/4
AD74	AD	0.364154	86	F	16	6.6	E4/3
AD75	AD	0.0910993	79	F	18	7	E3/3
AD76	AD	0.384135	86	F	18	7.8	E3/3
AD77	AD	0.403785	79	M	25	7.9	E3/3
AD78	AD	0.320732	77	F	21	7.2	E4/3
AD79	AD	0.437018	80	F	17	7.2	E3/3
AD80	AD	0.364403	82	F	19	7.7	E4/4
AD81	AD	0.348006	77	M	26	8	E3/3
AD82	AD	0.394152	72	F	20	6.4	E3/3
AD83	AD	0.279685	82	M	14	6.8	E3/3
AD84	AD	0.280136	86	M	23	8.2	E4/3
AD85	AD	0.418255	73	F	22	7.9	E3/3
AD86	AD	0.477871	67	M	14	6.3	E4/4
AD87	AD	0.480696	85	F	24	8.6	E3/3
AD88	AD	0.431495	86	M	19	8.1	E3/3
AD89	AD	0.261916	78	F	18	7	E4/3
AD90	AD	0.452545	74	F	22	7	E4/3
AD91	AD	0.380711	67	M	15	7.5	E3/3
AD92	AD	0.285037	85	M	23	7.4	E3/3
AD93	AD	0.515377	75	F	11	8	E4/4
AD94	AD	0.443285	78	F	23	7.9	E3/2
AD95	AD	0.401537	84	F	21	7.9	E3/3
AD96	AD	0.39405	82	M	20	7.5	E4/3
AD97	AD	0.308783	84	F	13	7.5	E4/3
AD98	AD	0.420145	81	F	25	7.3	E3/2
AD99	AD	0.423561	86	F	18	6.5	E3/3
AD100	AD	0.521912	78	F	19	8.4	E3/3
AD101	AD	0.204989	92	F	15	8.6	E3/3
AD102	AD	0.49931	84	F	20	8.2	E4/3
AD103	AD	0.276817	75	M	21	7.7	E3/3
AD104	AD	0.576338	85	F	10	7.7	E3/3
AD105	AD	0.49179	89	M	20	6.2	E4/3
AD106	AD	0.605142	83	M	13	8	E3/3
AD107	AD	0.535636	71	F	19	7.1	E3/3
AD108	AD	0.380626	82	F	15	8.2	E3/3
AD109	AD	0.454658	70	F	22	7.7	E4/3
AD110	AD	0.692893	86	M	22	7.2	E3/3
AD111	AD	0.222303	91	M	20	6.5	E3/3
AD112	AD	0.473667	81	M	13	7	E4/3
AD113	AD	0.383818	85	F	19	8.4	E3/3
AD114	AD	0.258773	90	M	13	6.2	E3/3
AD115	AD	0.631289	74	F	11	6.4	E3/3
AD116	AD	0.357509	82	F	21	8	E3/3
AD117	AD	0.643138	85	F	17	6.7	E3/3
AD118	AD	0.282152	74	F	27	7.1	E4/3
AD119	AD	0.299745	78	M	16	8.7	E4/4
AD120	AD	0.203276	83	F	19	7.2	E3/3
AD121	AD	0.607512	66	F	22	7.7	E4/4
AD122	AD	0.387156	78	M	20	8.1	E3/3
AD123	AD	0.350906	72	F	17	7.5	E3/3
AD124	AD	0.773529	78	M	7	6.7	E3/3
AD125	AD	0.197621	85	F	17	6.4	E3/3
AD126	AD	0.348925	82	F	18	6.9	E4/4
AD127	AD	0.382207	84	F	18	6.6	E3/3
AD128	AD	0.396663	84	F	23	7.2	E4/3
AD129	AD	0.560806	81	F	20	7.3	E3/2
AD130	AD	0.75622	77	M	12	7.1	E4/3
AD131	AD	0.364986	88	F	16	8	E3/3
AD132	AD	0.365304	69	F	13	6.7	E4/4
AD133	AD	0.190452	81	F	11	6.7	E3/3
AD134	AD	0.415368	73	M	21	6.2	E3/3
AD135	AD	0.467325	88	F	13	7.4	E3/3
AD136	AD	0.796796	83	F	12	8.3	E4/3
AD137	AD	0.380375	78	M	21	8.3	E4/3
AD138	AD	0.362785	87	M	12	7.7	E3/3
AD139	AD	0.240968	75	M	16	8	E3/3
AD140	AD	0.268733	81	F	18	8.1	E3/2
AD141	AD	0.346929	65	F	11	7.9	E4/3
AD142	AD	0.3178	85	F	17	7.3	E3/3
AD143	AD	0.534593	90	F	6	6.4	E3/3
AD144	AD	0.616201	83	M	20	8.6	E3/3
AD145	AD	0.337989	82	F	15	7.6	E4/3
AD146	AD	0.338352	88	F	15	8.3	E3/3
AD147	AD	0.483435	70	M	12	9.1	E4/3
AD148	AD	0.539975	84	F	14	8.8	E3/3
AD149	AD	0.393616	85	M	13	7.5	E3/3
AD150	AD	0.399034	81	F	22	8.3	E3/3
AD151	AD	0.697417	89	F	16	7.1	E3/3
AD152	AD	0.419158	87	F	19	6.7	E3/3
AD153	AD	0.520667	88	F	15	8.5	E3/3
AD154	AD	0.463542	85	F	23	6.3	E4/3
AD155	AD	0.27626	80	F	18	7	E4/3
AD156	AD	0.466486	83	F	13	8	E3/3
AD157	AD	0.39791	84	F	15	8.2	E4/3
AD158	AD	0.351123	81	F	28	8.5	E3/3
AD159	AD	0.430887	91	F	15	7.2	E4/3
AD160	AD	0.551863	75	F	13	7.8	E4/4
AD161	AD	0.443136	87	F	17	7.9	E3/3
AD162	AD	0.517975	73	F	15	7.7	E4/3
AD163	AD	0.478895	77	M	28	7.5	E3/2
AD164	AD	0.422622	68	F	7	8.1	E4/3
AD165	AD	0.204965	75	M	22	8.6	E3/3
AD166	AD	0.417795	80	F	21	6.1	E3/2
AD167	AD	0.356799	75	F	19	7.6	E2/2
AD168	AD	0.645154	83	M	13	8.8	E3/3
AD169	AD	0.414004	84	F	15	6.2	E3/3
AD170	AD	0.391097	88	M	14	8.3	E4/3
AD171	AD	0.602419	84	F	11	7.9	E4/3
AD172	AD	0.617739	80	F	12	7.6	E3/3
AD173	AD	0.616128	82	F	18	8.2	E3/3
AD174	AD	0.746342	78	M	16	7.7	E4/3
AD175	AD	0.699057	89	F	20	7	E2/2
AD176	AD	0.576164	77	F	20	6.9	E4/3
AD177	AD	0.386354	84	M	18	7.1	E3/3
AD178	AD	0.374699	86	F	19	7.5	E3/3
AD179	AD	0.377388	82	F	17	6.8	E3/3
AD180	AD	0.661398	74	F	24	7.4	E4/3
AD181	AD	0.270538	85	F	18	6.7	E4/4
AD182	AD	0.401286	81	F	14	7.3	E3/3
AD183	AD	0.418085	78	F	24	7.2	E4/3
AD184	AD	0.387342	87	F	26	7.9	E3/2
AD185	AD	0.553796	82	F	22	7.5	E4/3
AD186	AD	0.3607	83	F	17	7.5	E3/3
AD187	AD	0.295661	77	F	21	7.8	E3/3
AD188	AD	0.359296	69	M	22	8.9	E4/4
AD189	AD	0.361517	86	F	18	7.6	E3/3
AD190	AD	0.38049	81	F	19	7.9	E4/3
AD191	AD	0.575645	80	F	15	7	E4/3
AD192	AD	0.336136	80	F	13	8.1	E3/3
AD193	AD	0.492912	85	F	8	7.7	E4/3
AD194	AD	0.439896	73	M	24	7.7	E4/3
AD195	AD	0.419766	77	F	17	9	E3/3
AD196	AD	0.360198	79	F	21	8.1	E4/3
AD197	AD	0.373122	80	M	20	8.2	E3/2
AD198	AD	0.30242	74	F	24	6.8	E3/3
AD199	AD	0.487199	92	F	13	7.5	E3/3
AD200	AD	0.580163	72	F	26	8.4	E4/3
AD201	AD	0.207976	80	F	22	7.9	E4/3
AD202	AD	0.426255	75	F	18	7.7	E3/3
AD203	AD	0.36764	82	F	22	7.7	E3/3
AD204	AD	0.340103	80	F	13	7.8	E3/3
AD205	AD	0.41747	71	M	23	7.1	E3/3
AD206	AD	0.537088	82	F	18	8.3	E3/3
AD207	AD	0.344972	84	M	18	6.7	E3/2
AD208	AD	0.389619	87	F	18	6.4	E3/3
AD209	AD	0.597253	69	M	14	7	E4/3
AD210	AD	0.523432	88	F	9	8.3	E3/3
AD211	AD	0.354811	76	F	25	7.7	E3/3
AD212	AD	0.468369	70	F	22	9	E4/3
AD213	AD	0.435064	93	F	12	8.8	E4/3
AD214	AD	0.403601	78	M	21	8.7	E3/3
AD215	AD	0.334082	86	F	19	7.7	E3/3
AD216	AD	0.533711	83	F	24	7.3	E4/3
AD217	AD	0.683924	79	M	16	7.6	E3/3
AD218	AD	0.519511	78	F	22	8.2	E4/3
AD219	AD	0.338799	88	F	21	7.9	E4/3
AD220	AD	0.450804	80	F	28	7	E3/3
AD221	AD	0.618548	69	M	20	7.8	E3/3
AD222	AD	0.595709	68	F	19	8.3	E3/3
AD223	AD	0.442588	74	F	20	8.1	E4/3
AD224	AD	0.294953	82	F	13	8.1	E4/3
AD225	AD	0.320216	75	F	18	6	E4/3
AD226	AD	0.372395	76	F	25	8.8	E4/4
AD227	AD	0.47687	68	F	15	8.5	E4/4
AD228	AD	0.532693	86	F	15	7.4	E4/3
AD229	AD	0.328232	76	F	23	8.7	E3/3
AD230	AD	0.419524	67	F	19	8.1	E3/3
AD231	AD	0.584954	76	F	16	8.1	E3/2
AD232	AD	0.728433	74	M	14	8.2	E3/3
AD233	AD	0.500604	91	F	13	7.8	E3/3
AD234	AD	0.593266	80	F	22	6.5	E3/3
AD235	AD	0.429342	82	F	11	8.5	E3/3
AD236	AD	0.320937	77	F	14	8.3	E3/3
AD237	AD	0.463592	66	F	14	7.8	E3/3
AD238	AD	0.377297	86	M	17	8.6	E4/3
AD239	AD	0.355235	76	M	14	8.1	E3/3
AD240	AD	0.462612	79	F	21	8.8	E4/3
AD241	AD	0.260732	79	M	21	6.2	E3/3
AD242	AD	0.42557	91	F	15	8.3	E4/3
AD243	AD	0.427159	78	M	18	7.2	E4/3
AD244	AD	0.488371	75	F	15	8.1	E4/3
AD245	AD	0.378236	79	F	14	7.9	E3/3
AD246	AD	0.416566	74	F	19	6.8	E4/3
AD247	AD	0.449552	86	M	19	7.9	E3/3
AD248	AD	0.443073	86	F	12	8	E3/3
AD249	AD	0.482229	84	F	15	7.3	E4/2
AD250	AD	0.497192	74	M	21	7.7	E4/3
AD251	AD	0.473236	76	F	21	7.5	E3/3
AD252	AD	0.376068	75	F	9	7.4	E3/3
AD253	AD	0.622962	67	M	19	7.6	E4/4
AD254	AD	0.397831	87	F	15	7	E3/3
AD255	AD	0.515567	76	F	18	8.1	E4/3
AD256	AD	0.455397	80	F	20	7.3	E3/3
AD257	AD	0.571514	83	F	9	7.4	E3/3
AD258	AD	0.404353	82	M	20	7.9	E3/3
AD259	AD	0.417131	85	M	21	7.6	E3/3
AD260	AD	0.498152	86	F	20	7.5	E3/3
AD261	AD	0.459596	83	F	22	7.1	E4/3
AD262	AD	0.590564	74	F	18	8.1	E4/3
AD263	AD	0.304803	80	M	19	6.8	E4/3
AD264	AD	0.378326	74	F	24	7.7	E4/3
AD265	AD	0.451381	76	F	20	6.5	E3/2
AD266	AD	0.292059	83	M	18	6	E3/2
AD267	AD	0.452561	75	M	13	8.4	E3/3
AD268	AD	0.569668	84	F	18	7.5	E4/3
AD269	AD	0.522137	72	M	18	6.7	E3/3
AD270	AD	0.254034	76	M	13	7.2	E3/3
AD271	AD	0.489518	80	F	16	6.9	E3/3
MCI1	MCI	0.289483	87	F	27	8	E4/3
MCI2	MCI	0.246955	68	F	24	8	E3/3
MCI3	MCI	0.535879	77	M	29	8	E4/3
MCI4	MCI	0.276933	68	F	25	8.1	E3/3
MCI5	MCI	0.319351	77	M	25	8.1	E3/3
MCI6	MCI	0.383368	77	M	26	7.1	E4/3
MCI7	MCI	0.331644	72	M	25	6.7	E4/3
MCI8	MCI	0.336178	89	M	24	7.5	E3/3
MCI9	MCI	0.258941	81	F	26	6.7	E3/3
MCI10	MCI	0.520589	71	F	26	7.5	E4/3
MCI11	MCI	0.305724	66	M	23	6.9	E3/3
MCI12	MCI	0.384344	70	F	20	8.6	E4/4
MCI13	MCI	0.256921	82	M	26	6.8	E3/3
MCI14	MCI	0.173251	74	M	25	6.6	E3/3
MCI15	MCI	0.282461	70	F	28	7.4	E3/3
MCI16	MCI	0.327445	86	M	24	8.2	E4/3
MCI17	MCI	0.483683	78	F	18	7.6	E3/3
MCI18	MCI	0.238382	81	F	26	6.2	E3/3
MCI19	MCI	0.399917	75	M	28	8.4	E3/3
MCI20	MCI	0.528199	72	F	24	8.4	E4/3
MCI21	MCI	0.348296	87	M	25	7	E4/3
MCI22	MCI	0.507884	73	M	29	7.9	E4/3
MCI23	MCI	0.331424	89	M	21	6.4	E4/3
MCI24	MCI	0.532297	77	F	24	8.3	E4/3
MCI25	MCI	0.333042	74	M	21	8.7	E4/3
MCI26	MCI	0.382397	82	M	23	8.2	E3/3
MCI27	MCI	0.252004	74	M	23	7	E4/4
MCI28	MCI	0.312282	80	M	27	8.3	E3/3
MCI29	MCI	0.37277	81	M	29	8.7	E3/3
MCI30	MCI	0.459401	80	M	23	6.7	E3/3
MCI31	MCI	0.221886	76	M	22	8.5	E3/3
MCI32	MCI	0.430259	72	F	25	6.8	E4/3
MCI33	MCI	0.312451	73	M	22	6.3	E4/3
MCI34	MCI	0.305113	76	M	23	9	E3/3
MCI35	MCI	0.480364	86	M	19	8.2	E3/3
MCI36	MCI	0.481751	88	F	22	8.3	E4/3
MCI37	MCI	0.317617	79	F	28	8.5	E3/3
MCI38	MCI	0.285102	74	F	30	6.7	E3/3
MCI39	MCI	0.196741	74	F	29	8.7	E3/3
MCI40	MCI	0.596641	76	M	30	7.6	E3/3
MCI41	MCI	0.337206	70	M	24	7.6	E3/3
MCI42	MCI	0.641002	86	F	23	8.2	E3/3
MCI43	MCI	0.313872	90	F	19	7.9	E3/3
MCI44	MCI	0.560261	83	F	24	7.7	E4/3
MCI45	MCI	0.275981	79	M	23	7.5	E3/3
MCI46	MCI	0.288412	84	M	28	6.9	E3/3
MCI47	MCI	0.304256	80	F	21	7.9	E3/3
MCI48	MCI	0.491568	66	M	25	7.1	E4/3
MCI49	MCI	0.364334	78	M	27	7.7	E4/3
MCI50	MCI	0.381784	73	M	26	7.6	E4/3
MCI51	MCI	0.573936	83	F	24	7	E3/3
MCI52	MCI	0.330711	76	M	25	6.6	E4/3
MCI53	MCI	0.391576	72	F	25	7.9	E3/2
MCI54	MCI	0.336493	70	F	23	7.3	E3/2
MCI55	MCI	0.327975	72	F	20	7	E4/4
MCI56	MCI	0.323592	73	M	29	8.4	E4/3
MCI57	MCI	0.2581	76	M	28	8.6	E3/3
MCI58	MCI	0.324951	73	M	22	7.6	E4/3
MCI59	MCI	0.40231	72	F	22	7.2	E3/3
MCI60	MCI	0.428412	72	M	26	7.3	E3/3
MCI61	MCI	0.311703	80	M	25	6.1	E3/3
MCI62	MCI	0.287212	79	M	22	7.5	E3/3
MCI63	MCI	0.349483	76	M	23	6.6	E3/3
MCI64	MCI	0.207248	71	M	21	7.3	E3/3
MCI65	MCI	0.435418	75	M	26	6.5	E3/3
MCI66	MCI	0.402673	75	M	28	6.8	E3/3
MCI67	MCI	0.234068	77	F	28	7.5	E3/3
MCI68	MCI	0.302643	71	F	26	7	E3/3
MCI69	MCI	0.465608	74	F	30	8	E3/3
MCI70	MCI	0.265002	79	M	21	7.7	E3/3
MCI71	MCI	0.221786	77	F	23	7.6	E3/3
MCI72	MCI	0.307538	84	F	24	7.1	E3/3
MCI73	MCI	0.478466	76	F	26	7.7	E3/3
MCI74	MCI	0.352529	86	F	27	7.4	E3/3
MCI75	MCI	0.45952	72	M	23	6	E4/3
MCI76	MCI	0.284558	80	F	22	7.6	E3/3
MCI77	MCI	0.299272	81	F	24	7.2	E3/3
MCI78	MCI	0.51596	77	F	23	7.2	E4/3
MCI79	MCI	0.323443	78	F	22	7.6	E3/3
MCI80	MCI	0.336545	75	F	24	7.5	E3/3
MCI81	MCI	0.332638	86	F	26	7.6	E3/3
MCI82	MCI	0.440855	78	F	26	7.7	E3/3
MCI83	MCI	0.490328	74	M	25	6.8	E3/3
MCI84	MCI	0.448138	82	F	19	6.4	E3/3
MCI85	MCI	0.383436	70	F	24	8.3	E4/3
MCI86	MCI	0.335155	78	F	22	7.9	E4/4
MCI87	MCI	0.402768	73	F	28	6.8	E3/3
MCI88	MCI	0.597708	86	F	29	8.1	E3/3
MCI89	MCI	0.420088	80	F	30	7.1	E3/3
MCI90	MCI	0.499269	79	F	28	7.8	E3/3
MCI91	MCI	0.4372	89	M	19	7.2	E3/3
MCI92	MCI	0.37064	73	F	23	6.2	E4/3
MCI93	MCI	0.606097	81	M	20	6.9	E4/3
MCI94	MCI	0.314973	75	F	21	8	E3/3
MCI95	MCI	0.426038	84	F	22	7.9	E3/3
MCI96	MCI	0.447305	74	F	23	7.4	E3/3
MCI97	MCI	0.252714	79	M	24	7.9	E3/3
MCI98	MCI	0.827797	81	M	20	7.9	E4/3
MCI99	MCI	0.369286	80	M	24	7.8	E4/3
MCI100	MCI	0.239007	75	F	26	7.4	E3/3
MCI101	MCI	0.304072	83	F	23	7.5	E3/3
MCI102	MCI	0.811601	84	F	21	6.1	E3/3
MCI103	MCI	0.331116	78	M	22	7.3	E3/3
MCI104	MCI	0.497647	81	M	29	6.6	E3/2
MCI105	MCI	0.34389	67	F	28	7.3	E3/3
MCI106	MCI	0.418694	67	F	29	8.3	E3/3
MCI107	MCI	0.344999	73	M	22	6.6	E3/3
MCI108	MCI	0.71515	94	F	26	6.7	E3/3
MCI109	MCI	0.332456	69	M	18	7.5	E4/3
MCI110	MCI	0.564358	74	F	25	7.6	E4/3
MCI111	MCI	0.492044	82	F	22	7.7	E3/3
MCI112	MCI	0.484075	72	M	28	7.8	E4/3
MCI113	MCI	0.625468	84	F	19	7.2	E3/3
MCI114	MCI	0.313024	78	F	28	7	E4/4
MCI115	MCI	0.248414	77	M	29	7.1	E3/3
MCI116	MCI	0.526462	83	F	22	7.4	E4/3
MCI117	MCI	0.668681	68	F	25	6.9	E4/3
MCI118	MCI	0.38378	77	M	28	7.1	E4/3
MCI119	MCI	0.550341	74	F	19	7.6	E3/3
MCI120	MCI	0.318401	71	F	27	7.4	E3/3
MCI121	MCI	0.389766	66	M	24	7	E4/4
MCI122	MCI	0.282257	72	M	24	7.7	E3/3
MCI123	MCI	0.27639	76	M	27	6.5	E3/3
MCI124	MCI	0.476211	73	F	22	7.5	E4/3
MCI125	MCI	0.358217	80	F	22	6.5	E3/3
MCI126	MCI	0.485262	78	M	24	6.7	E3/3
MCI127	MCI	0.55674	77	M	23	8.2	E4/3
MCI128	MCI	0.603051	77	M	26	8.3	E4/2
MCI129	MCI	0.0727745	81	F	28	7.9	E4/3
MCI130	MCI	0.57067	68	F	26	7.3	E3/2
MCI131	MCI	0.336014	75	F	25	7	E4/3
MCI132	MCI	0.334493	72	M	30	7.8	E3/2
MCI133	MCI	0.302287	76	F	21	7.1	E3/2
MCI134	MCI	0.400034	78	F	20	7.9	E4/3
MCI135	MCI	0.380892	78	F	21	6.1	E3/3
MCI136	MCI	0.524293	79	F	24	7.1	E3/3
MCI137	MCI	0.454733	85	M	26	7.6	E3/3
MCI138	MCI	0.322745	71	F	23	6.8	E3/3
MCI139	MCI	0.353398	78	F	24	8.1	E3/3
MCI140	MCI	0.401103	80	M	24	6.9	E3/3
MCI141	MCI	0.393251	80	F	24	6.2	E3/3
MCI142	MCI	0.290505	70	M	30	7.3	E3/3
MCI143	MCI	0.41634	66	M	26	8.1	E4/3
MCI144	MCI	0.341157	73	F	29	7.8	E4/3
MCI145	MCI	0.431702	75	M	27	8.1	E4/3
MCI146	MCI	0.736468	80	F	21	7.9	E3/3
MCI147	MCI	0.480909	67	F	23	7.6	E3/3
MCI148	MCI	0.374979	78	F	22	8.1	E3/3
MCI149	MCI	0.345144	75	F	22	7.3	E3/3
MCI150	MCI	0.422559	88	F	21	7.9	E4/3
MCI151	MCI	0.404975	75	M	26	8.5	E3/2
MCI152	MCI	0.409449	76	F	19	8.4	E3/3
MCI153	MCI	0.33507	85	F	21	6.5	E3/3
MCI154	MCI	0.389111	81	M	28	6.9	E3/3
MCI155	MCI	0.237725	68	F	23	8	E4/3
MCI156	MCI	0.252156	66	M	27	7.2	E3/3
MCI157	MCI	0.357	78	F	20	7.3	E3/3
MCI158	MCI	0.555621	84	F	22	7	E3/3
MCI159	MCI	0.257089	81	F	27	7.7	E3/3
MCI160	MCI	0.402976	84	F	22	6.3	E3/3
MCI161	MCI	0.356148	79	F	28	7.9	E3/3
MCI162	MCI	0.491652	73	F	25	7	E4/4
MCI163	MCI	0.308692	73	F	24	7.1	E4/4
MCI164	MCI	0.19598	78	F	26	6.4	E3/3
MCI165	MCI	0.298883	75	F	28	6.5	E4/3
MCI166	MCI	0.34275	81	F	23	6.4	E3/3
MCI167	MCI	0.510174	85	F	18	8.1	E3/3
MCI168	MCI	0.342971	98	F	20	7.4	E3/3
MCI169	MCI	0.560646	92	M	24	7.4	E3/3
MCI170	MCI	0.35262	81	F	27	7.6	E3/3
MCI171	MCI	0.589191	87	M	23	7.3	E3/3
MCI172	MCI	0.455618	78	M	22	7.6	E4/4
MCI173	MCI	0.397493	80	M	22	7	E4/3
MCI174	MCI	0.510987	84	F	24	6.2	E3/3
MCI175	MCI	0.325103	65	M	25	8.2	E3/3
MCI176	MCI	0.106129	80	M	27	6.4	E3/3
MCI177	MCI	0.520457	66	M	25	6.7	E4/4
MCI178	MCI	0.279742	84	F	25	8.4	E3/3
MCI179	MCI	0.33877	79	F	20	8	E3/3
MCI180	MCI	0.334396	80	F	23	7.1	E3/3
MCI181	MCI	0.35032	87	F	25	8.1	E3/3
MCI182	MCI	0.195178	86	F	25	6.2	E3/3
MCI183	MCI	0.324603	78	F	24	8.3	E3/3
MCI184	MCI	0.454243	70	M	27	8.4	E4/3
MCI185	MCI	0.383236	89	M	23	7.6	E3/3
MCI186	MCI	0.380163	79	F	27	7.9	E3/3
MCI187	MCI	0.270944	85	M	26	6.6	E3/3
MCI188	MCI	0.420545	81	M	24	7.7	E3/3
MCI189	MCI	0.402023	78	F	24	7.9	E4/3
MCI190	MCI	0.132813	73	M	28	8.4	E3/3
MCI191	MCI	0.230785	78	F	28	7.9	E3/3
MCI192	MCI	0.278184	86	M	26	6.9	E3/3
MCI193	MCI	0.349508	69	F	28	8.1	E4/4
MCI194	MCI	0.242557	76	F	30	8.1	E3/3
MCI195	MCI	0.354722	86	M	29	7.8	E3/3
MCI196	MCI	0.482729	79	F	23	7.6	E3/3
MCI197	MCI	0.411133	90	F	23	6.5	E3/3
MCI198	MCI	0.594316	80	F	23	7.5	E3/3
MCI199	MCI	0.445199	83	F	21	6.3	E3/3
MCI200	MCI	0.407262	77	M	29	6.3	E3/3
MCI201	MCI	0.294308	66	M	30	6.7	E3/3
MCI202	MCI	0.293825	77	M	29	7.5	E3/3
MCI203	MCI	0.186145	82	F	26	8	E3/2
MCI204	MCI	0.413026	83	F	23	7.1	E4/3
MCI205	MCI	0.486954	80	M	27	7.3	E3/3
MCI206	MCI	0.476956	89	F	20	7.5	E3/3
MCI207	MCI	0.295412	73	F	30	8.2	E3/3
MCI208	MCI	0.0790222	78	F	26	9	E3/2
MCI209	MCI	0.350937	90	M	23	6.9	E3/3
MCI210	MCI	0.356081	77	F	24	7.1	E3/3
MCI211	MCI	0.239943	75	F	28	7.3	E4/4
MCI212	MCI	0.542096	83	F	26	6.1	E4/3
MCI213	MCI	0.425048	84	F	26	8.1	E3/3
MCI214	MCI	0.853133	69	F	23	6.3	E4/3
MCI215	MCI	0.327609	81	F	22	7	E3/3
MCI216	MCI	0.617812	89	M	18	7.4	E3/3
MCI217	MCI	0.277259	69	M	25	6.9	E3/2
MCI218	MCI	0.786966	81	F	30	7.3	E3/3
MCI219	MCI	0.340577	67	M	23	8	E3/3
MCI220	MCI	0.495009	77	F	27	7.2	E3/2
MCI221	MCI	0.27541	67	F	30	6.6	E3/3
MCI222	MCI	0.613253	75	F	24	7.1	E3/3
MCI223	MCI	0.398128	72	F	27	7.7	E3/3
MCI224	MCI	0.185614	65	F	27	8	E3/3
MCI225	MCI	0.358676	75	F	30	7	E3/3
MCI226	MCI	0.238125	82	F	25	8.2	E3/3
MCI227	MCI	0.477816	74	M	22	8.1	E3/3
MCI228	MCI	0.541182	77	M	30	6.5	E3/3
MCI229	MCI	0.516777	74	F	25	8.1	E4/3
MCI230	MCI	0.334959	68	M	22	7.5	E3/3
MCI231	MCI	0.384407	71	M	28	8.8	E3/3
MCI232	MCI	0.480798	76	F	23	8	E4/3
MCI233	MCI	0.484505	74	M	24	8.4	E3/3
MCI234	MCI	0.377919	79	M	29	7	E3/3
MCI235	MCI	0.528573	80	M	28	6.6	E3/3
MCI236	MCI	0.466632	79	M	23	8.5	E4/3
MCI237	MCI	0.452599	83	F	24	8.2	E4/3
MCI238	MCI	0.238723	73	M	23	7	E2/2
MCI239	MCI	0.480717	75	F	25	6.6	E3/3
MCI240	MCI	0.292708	69	M	20	7.6	E3/3
MCI241	MCI	0.557159	73	F	24	8.2	E4/3
MCI242	MCI	0.595112	73	F	19	6.1	E3/3
MCI243	MCI	0.475232	74	M	20	8.2	E3/3
MCI244	MCI	0.556887	75	M	26	7.2	E4/3
MCI245	MCI	0.382924	72	M	24	7.5	E4/3
MCI246	MCI	0.463424	81	M	26	7.9	E3/3
MCI247	MCI	0.753515	81	M	23	7.8	E3/3
MCI248	MCI	0.513374	66	F	19	7.3	E4/3
