# Supplementary material for: Identification of potential blood biomarkers for early diagnosis of Alzheimer’s disease through RNA sequencing analysis
Source: Alzheimers Res Ther. 2020 Jul 16;12:87. doi: 10.1186/s13195-020-00654-x (PMC7367375; doi:10.1186/s13195-020-00654-x)
Supplement: Supplementary file 2 — Additional file 2:. Supplementary Table S2. Clinical information of samples used in routine blood tests. [file 13195_2020_654_MOESM2_ESM.xlsx]

## Sheet: 99.used_Neutrophils_cibersort_b
Supplementary Table S2. Clinical information of samples used in routine blood tests
ID	phenotype	Neut	age	sex	MMSE
B_AD1	AD	0.659	83	M	22
B_AD2	AD	0.722	83	F	18
B_AD3	AD	0.555	74	F	29
B_AD4	AD	0.616	80	F	10
B_AD5	AD	0.719	78	F	19
B_AD6	AD	0.613	86	F	19
B_AD7	AD	0.697	70	F	15
B_AD8	AD	0.456	74	M	23
B_AD9	AD	0.533	67	F	21
B_AD10	AD	0.618	89	M	19
B_AD11	AD	0.685	78	F	18
B_AD12	AD	0.718	74	M	19
B_AD13	AD	0.483	82	F	18
B_AD14	AD	0.75	83	F	16
B_AD15	AD	0.613	75	F	23
B_AD16	AD	0.642	82	M	17
B_AD17	AD	0.692	68	F	25
B_AD18	AD	0.748	78	F	19
B_AD19	AD	0.477	84	F	10
B_AD20	AD	0.512	79	F	27
B_AD21	AD	0.735	85	F	6
B_AD22	AD	0.814	78	F	20
B_AD23	AD	0.617	88	F	10
B_AD24	AD	0.495	70	M	0
B_AD25	AD	0.441	86	F	22
B_AD26	AD	0.822	76	F	15
B_AD27	AD	0.641	79	F	20
B_AD28	AD	0.598	86	F	14
B_AD29	AD	0.494	83	M	20
B_AD30	AD	0.701	73	F	23
B_AD31	AD	0.689	86	M	17
B_AD32	AD	0.753	79	F	22
B_AD33	AD	0.59	82	F	18
B_AD34	AD	0.656	78	F	21
B_AD35	AD	0.583	81	M	25
B_AD36	AD	0.579	70	F	21
B_AD37	AD	0.737	77	F	11
B_AD38	AD	0.442	74	M	23
B_AD39	AD	0.661	84	M	15
B_AD40	AD	0.501	87	F	17
B_AD41	AD	0.695	80	F	24
B_AD42	AD	0.592	69	F	19
B_AD43	AD	0.721	81	F	18
B_AD44	AD	0.635	83	F	22
B_AD45	AD	0.584	66	M	17
B_AD46	AD	0.62	68	F	15
B_AD47	AD	0.71	85	F	20
B_AD48	AD	0.638	83	F	24
B_AD49	AD	0.737	81	F	26
B_AD50	AD	0.769	70	M	21
B_AD51	AD	0.607	76	F	24
B_AD52	AD	0.686	77	F	20
B_AD53	AD	0.574	78	F	20
B_AD54	AD	0.58	69	F	18
B_AD55	AD	0.657	76	M	21
B_AD56	AD	0.634	76	F	20
B_AD57	AD	0.719	85	F	19
B_AD58	AD	0.58	84	F	17
B_AD59	AD	0.711	81	F	21
B_AD60	AD	0.687	78	M	18
B_AD61	AD	0.647	68	M	25
B_AD62	AD	0.577	74	F	18
B_AD63	AD	0.576	73	M	17
B_AD64	AD	0.594	71	M	23
B_AD65	AD	0.545	85	F	6
B_AD66	AD	0.765	76	M	13
B_AD67	AD	0.586	70	F	26
B_AD68	AD	0.6	77	F	14
B_AD69	AD	0.681	76	M	17
B_AD70	AD	0.634	85	M	18
B_AD71	AD	0.576	62	F	24
B_AD72	AD	0.686	84	F	20
B_AD73	AD	0.557	79	M	18
B_AD74	AD	0.622	84	M	29
B_AD75	AD	0.458	72	M	20
B_AD76	AD	0.647	80	M	22
B_AD77	AD	0.622	83	F	25
B_AD78	AD	0.607	81	M	3
B_AD79	AD	0.65	77	F	28
B_AD80	AD	0.578	81	F	17
B_AD81	AD	0.62	84	F	8
B_AD82	AD	0.565	80	F	24
B_AD83	AD	0.692	79	F	16
B_AD84	AD	0.713	85	M	19
B_AD85	AD	0.599	80	F	26
B_AD86	AD	0.629	81	M	16
B_AD87	AD	0.599	76	F	18
B_AD88	AD	0.67	79	F	21
B_AD89	AD	0.715	88	F	14
B_AD90	AD	0.623	78	F	22
B_AD91	AD	0.784	81	F	26
B_AD92	AD	0.5	80	F	24
B_AD93	AD	0.57	82	F	19
B_AD94	AD	0.606	84	M	22
B_AD95	AD	0.599	80	F	22
B_AD96	AD	0.416	81	F	18
B_AD97	AD	0.698	79	F	20
B_AD98	AD	0.613	82	F	29
B_AD99	AD	0.603	84	F	24
B_AD100	AD	0.63	87	F	14
B_AD101	AD	0.66	78	F	17
B_AD102	AD	0.715	76	M	8
B_AD103	AD	0.515	81	F	25
B_AD104	AD	0.624	87	F	15
B_AD105	AD	0.606	79	F	20
B_AD106	AD	0.541	77	M	22
B_AD107	AD	0.738	85	F	22
B_AD108	AD	0.521	60	M	16
B_AD109	AD	0.521	82	M	23
B_AD110	AD	0.72	81	F	20
B_AD111	AD	0.567	92	F	15
B_AD112	AD	0.644	83	F	21
B_AD113	AD	0.57	80	F	24
B_AD114	AD	0.628	85	F	28
B_AD115	AD	0.629	72	M	22
B_AD116	AD	0.653	86	F	20
B_AD117	AD	0.573	94	F	12
B_AD118	AD	0.568	74	F	11
B_AD119	AD	0.736	79	F	21
B_AD120	AD	0.66	87	M	25
B_AD121	AD	0.736	89	F	17
B_AD122	AD	0.596	87	M	17
B_AD123	AD	0.52	71	F	19
B_AD124	AD	0.707	84	F	23
B_AD125	AD	0.524	62	F	20
B_AD126	AD	0.672	77	M	11
B_AD127	AD	0.729	79	F	15
B_AD128	AD	0.645	79	M	9
B_AD129	AD	0.661	72	F	26
B_AD130	AD	0.378	79	F	23
B_AD131	AD	0.784	80	M	15
B_AD132	AD	0.541	82	M	8
B_AD133	AD	0.491	77	F	13
B_AD134	AD	0.692	76	F	18
B_AD135	AD	0.645	78	F	13
B_AD136	AD	0.671	75	F	19
B_AD137	AD	0.493	74	M	19
B_AD138	AD	0.626	84	M	23
B_AD139	AD	0.763	84	M	10
B_AD140	AD	0.571	83	F	22
B_AD141	AD	0.809	81	M	16
B_AD142	AD	0.722	82	F	15
B_AD143	AD	0.678	70	M	21
B_AD144	AD	0.576	72	F	21
B_AD145	AD	0.557	81	F	18
B_AD146	AD	0.625	79	F	13
B_AD147	AD	0.535	79	F	15
B_AD148	AD	0.489	75	F	19
B_AD149	AD	0.56	83	F	26
B_AD150	AD	0.425	78	F	22
B_AD151	AD	0.783	69	F	25
B_AD152	AD	0.65	90	F	18
B_AD153	AD	0.698	88	F	15
B_AD154	AD	0.566	79	F	17
B_AD155	AD	0.516	80	M	20
B_AD156	AD	0.552	81	F	22
B_AD157	AD	0.667	85	M	19
B_AD158	AD	0.608	88	F	24
B_AD159	AD	0.598	71	F	20
B_AD160	AD	0.592	82	F	7
B_AD161	AD	0.46	76	F	21
B_AD162	AD	0.652	79	F	24
B_AD163	AD	0.554	79	F	23
B_AD164	AD	0.541	82	F	18
B_AD165	AD	0.77	87	F	15
B_AD166	AD	0.757	81	F	25
B_AD167	AD	0.55	78	F	20
B_AD168	AD	0.665	87	F	12
B_AD169	AD	0.674	74	M	19
B_AD170	AD	0.578	84	F	13
B_AD171	AD	0.691	85	M	24
B_AD172	AD	0.641	86	F	16
B_AD173	AD	0.583	82	F	24
B_AD174	AD	0.683	78	M	21
B_AD175	AD	0.591	71	F	20
B_AD176	AD	0.494	83	M	13
B_AD177	AD	0.68	79	F	17
B_AD178	AD	0.706	72	M	20
B_AD179	AD	0.572	77	M	25
B_AD180	AD	0.768	79	F	14
B_AD181	AD	0.693	76	F	23
B_AD182	AD	0.669	80	F	19
B_AD183	AD	0.546	80	M	18
B_AD184	AD	0.644	76	M	26
B_AD185	AD	0.813	66	M	10
B_AD186	AD	0.679	78	F	15
B_AD187	AD	0.594	75	F	23
B_AD188	AD	0.629	72	M	20
B_AD189	AD	0.531	84	F	24
B_AD190	AD	0.533	83	F	21
B_AD191	AD	0.608	77	F	7
B_AD192	AD	0.663	85	F	20
B_AD193	AD	0.597	76	F	26
B_AD194	AD	0.686	85	F	16
B_AD195	AD	0.589	81	F	22
B_AD196	AD	0.643	69	M	17
B_AD197	AD	0.577	89	F	21
B_AD198	AD	0.642	73	M	16
B_AD199	AD	0.61	89	F	24
B_AD200	AD	0.647	88	F	13
B_AD201	AD	0.682	75	M	25
B_AD202	AD	0.695	74	F	24
B_AD203	AD	0.697	79	F	22
B_AD204	AD	0.768	82	F	19
B_AD205	AD	0.71	85	M	20
B_AD206	AD	0.621	79	F	20
B_AD207	AD	0.574	82	M	20
B_AD208	AD	0.679	82	M	17
B_AD209	AD	0.737	75	F	18
B_AD210	AD	0.626	71	M	28
B_AD211	AD	0.605	83	F	18
B_AD212	AD	0.784	77	M	15
B_AD213	AD	0.688	89	M	16
B_AD214	AD	0.568	81	F	20
B_AD215	AD	0.641	83	F	22
B_AD216	AD	0.61	72	F	20
B_AD217	AD	0.728	84	F	17
B_AD218	AD	0.617	73	F	19
B_AD219	AD	0.626	76	F	16
B_AD220	AD	0.598	63	F	22
B_AD221	AD	0.624	77	F	23
B_AD222	AD	0.724	78	F	10
B_AD223	AD	0.654	86	F	8
B_AD224	AD	0.708	87	F	13
B_AD225	AD	0.611	89	F	16
B_AD226	AD	0.745	75	M	22
B_AD227	AD	0.704	91	F	25
B_AD228	AD	0.677	85	F	22
B_AD229	AD	0.567	85	F	20
B_AD230	AD	0.599	76	M	22
B_AD231	AD	0.716	75	F	18
B_AD232	AD	0.77	79	F	18
B_AD233	AD	0.722	80	M	21
B_AD234	AD	0.48	82	F	10
B_AD235	AD	0.517	84	F	19
B_AD236	AD	0.782	86	F	9
B_AD237	AD	0.432	76	M	17
B_AD238	AD	0.735	74	F	14
B_AD239	AD	0.703	68	F	20
B_AD240	AD	0.686	82	F	14
B_AD241	AD	0.598	86	F	11
B_AD242	AD	0.731	79	M	14
B_AD243	AD	0.57	78	M	15
B_AD244	AD	0.525	81	F	19
B_AD245	AD	0.665	76	F	27
B_AD246	AD	0.751	74	F	16
B_AD247	AD	0.646	71	F	14
B_AD248	AD	0.755	69	F	12
B_AD249	AD	0.687	71	M	24
B_AD250	AD	0.629	83	F	19
B_AD251	AD	0.627	75	F	15
B_AD252	AD	0.533	80	F	10
B_AD253	AD	0.608	90	M	21
B_AD254	AD	0.645	73	F	15
B_AD255	AD	0.577	67	M	18
B_AD256	AD	0.658	89	F	17
B_AD257	AD	0.708	88	F	25
B_AD258	AD	0.581	77	M	22
B_AD259	AD	0.712	90	F	15
B_AD260	AD	0.624	84	M	24
B_AD261	AD	0.673	83	F	20
B_AD262	AD	0.587	86	M	14
B_AD263	AD	0.648	81	F	21
B_AD264	AD	0.643	87	M	19
B_AD265	AD	0.614	72	M	9
B_AD266	AD	0.536	71	F	24
B_AD267	AD	0.474	82	F	25
B_AD268	AD	0.772	73	M	15
B_AD269	AD	0.603	65	F	22
B_AD270	AD	0.743	76	F	22
B_AD271	AD	0.764	83	F	19
B_AD272	AD	0.741	78	F	23
B_AD273	AD	0.627	92	M	11
B_AD274	AD	0.618	72	M	25
B_AD275	AD	0.571	70	F	29
B_AD276	AD	0.524	87	F	19
B_AD277	AD	0.645	80	F	2
B_AD278	AD	0.512	77	F	22
B_AD279	AD	0.541	83	F	20
B_AD280	AD	0.65	76	F	18
B_AD281	AD	0.594	77	F	16
B_AD282	AD	0.54	82	M	20
B_AD283	AD	0.548	81	F	26
B_AD284	AD	0.545	88	F	19
B_AD285	AD	0.747	78	F	18
B_AD286	AD	0.789	74	F	20
B_AD287	AD	0.641	86	F	16
B_AD288	AD	0.669	69	F	17
B_AD289	AD	0.596	79	F	16
B_AD290	AD	0.689	76	M	19
B_AD291	AD	0.752	86	F	17
B_AD292	AD	0.36	80	F	14
B_AD293	AD	0.664	87	M	20
B_AD294	AD	0.697	78	F	21
B_AD295	AD	0.68	81	F	17
B_AD296	AD	0.748	87	F	22
B_AD297	AD	0.45	76	F	19
B_AD298	AD	0.454	75	F	20
B_AD299	AD	0.723	70	F	27
B_AD300	AD	0.783	73	F	23
B_AD301	AD	0.727	76	M	14
B_AD302	AD	0.685	65	F	21
B_AD303	AD	0.633	79	F	19
B_AD304	AD	0.589	69	F	22
B_AD305	AD	0.73	82	F	13
B_AD306	AD	0.74	69	F	15
B_AD307	AD	0.602	80	F	21
B_AD308	AD	0.679	77	F	23
B_AD309	AD	0.742	74	F	14
B_AD310	AD	0.629	76	F	20
B_AD311	AD	0.526	83	F	15
B_AD312	AD	0.661	83	F	22
B_AD313	AD	0.674	83	F	22
B_AD314	AD	0.584	67	F	22
B_AD315	AD	0.661	77	F	18
B_AD316	AD	0.5	76	F	16
B_AD317	AD	0.417	81	M	19
B_AD318	AD	0.504	83	M	17
B_AD319	AD	0.56	70	F	26
B_AD320	AD	0.504	79	M	20
B_AD321	AD	0.787	69	F	20
B_AD322	AD	0.58	85	F	14
B_AD323	AD	0.643	79	F	11
B_AD324	AD	0.675	86	F	19
B_AD325	AD	0.813	85	F	16
B_AD326	AD	0.771	82	F	25
B_AD327	AD	0.716	79	M	17
B_AD328	AD	0.698	90	F	19
B_AD329	AD	0.492	84	F	18
B_AD330	AD	0.705	83	F	15
B_AD331	AD	0.801	70	F	21
B_AD332	AD	0.779	79	F	16
B_AD333	AD	0.611	89	F	15
B_AD334	AD	0.52	78	F	19
B_AD335	AD	0.675	78	F	23
B_AD336	AD	0.696	79	F	15
B_AD337	AD	0.771	82	F	15
B_AD338	AD	0.663	84	F	19
B_AD339	AD	0.719	81	F	23
B_AD340	AD	0.557	82	F	15
B_AD341	AD	0.533	76	F	25
B_AD342	AD	0.725	69	M	25
B_AD343	AD	0.831	79	F	5
B_AD344	AD	0.679	79	F	5
B_AD345	AD	0.659	82	F	18
B_AD346	AD	0.666	90	M	15
B_AD347	AD	0.562	72	F	17
B_AD348	AD	0.718	84	F	24
B_AD349	AD	0.566	74	M	26
B_AD350	AD	0.593	75	F	23
B_AD351	AD	0.709	85	F	25
B_AD352	AD	0.606	84	F	19
B_AD353	AD	0.7	92	M	12
B_AD354	AD	0.6	81	F	23
B_AD355	AD	0.597	76	F	17
B_AD356	AD	0.668	90	F	15
B_AD357	AD	0.75	76	F	20
B_AD358	AD	0.586	83	F	17
B_AD359	AD	0.792	73	F	24
B_AD360	AD	0.699	75	M	22
B_AD361	AD	0.612	68	M	21
B_AD362	AD	0.779	75	M	10
B_AD363	AD	0.613	68	F	19
B_AD364	AD	0.567	73	M	16
B_AD365	AD	0.55	87	M	19
B_AD366	AD	0.528	77	F	25
B_AD367	AD	0.444	74	F	18
B_AD368	AD	0.525	77	F	21
B_AD369	AD	0.571	89	F	13
B_AD370	AD	0.609	80	F	20
B_AD371	AD	0.636	81	F	20
B_AD372	AD	0.637	79	F	17
B_AD373	AD	0.44	78	M	22
B_AD374	AD	0.517	89	M	22
B_AD375	AD	0.568	69	M	22
B_AD376	AD	0.403	77	F	28
B_AD377	AD	0.636	69	F	22
B_AD378	AD	0.549	82	F	13
B_AD379	AD	0.652	72	M	19
B_AD380	AD	0.477	69	M	18
B_AD381	AD	0.659	74	F	17
B_AD382	AD	0.596	83	F	22
B_AD383	AD	0.704	81	F	19
B_AD384	AD	0.757	80	M	18
B_AD385	AD	0.694	83	M	10
B_AD386	AD	0.618	85	M	26
B_AD387	AD	0.84	84	F	17
B_AD388	AD	0.692	78	M	24
B_AD389	AD	0.631	78	M	18
B_AD390	AD	0.518	70	F	26
B_AD391	AD	0.616	85	F	18
B_AD392	AD	0.62	67	F	22
B_AD393	AD	0.626	82	M	17
B_AD394	AD	0.598	82	F	15
B_AD395	AD	0.583	80	F	25
B_AD396	AD	0.588	86	M	11
B_AD397	AD	0.602	78	M	18
B_AD398	AD	0.593	76	F	12
B_AD399	AD	0.535	77	F	19
B_AD400	AD	0.632	84	M	24
B_AD401	AD	0.595	78	M	22
B_AD402	AD	0.439	77	F	12
B_AD403	AD	0.584	84	M	13
B_AD404	AD	0.584	73	F	24
B_AD405	AD	0.664	87	F	16
B_AD406	AD	0.468	78	F	26
B_AD407	AD	0.48	74	F	22
B_AD408	AD	0.717	63	M	20
B_AD409	AD	0.659	78	M	15
B_AD410	AD	0.54	84	F	24
B_AD411	AD	0.616	81	M	18
B_AD412	AD	0.58	77	F	21
B_AD413	AD	0.675	77	M	12
B_AD414	AD	0.721	84	F	6
B_AD415	AD	0.358	85	M	25
B_AD416	AD	0.623	82	F	26
B_AD417	AD	0.568	76	F	19
B_AD418	AD	0.555	86	F	17
B_AD419	AD	0.833	88	M	10
B_AD420	AD	0.55	83	M	22
B_AD421	AD	0.804	82	F	17
B_AD422	AD	0.56	82	F	13
B_AD423	AD	0.652	93	F	6
B_AD424	AD	0.537	77	F	19
B_AD425	AD	0.63	75	M	22
B_AD426	AD	0.739	86	F	20
B_AD427	AD	0.562	76	M	29
B_AD428	AD	0.641	81	M	19
B_AD429	AD	0.637	85	F	14
B_AD430	AD	0.612	77	F	24
B_AD431	AD	0.619	72	F	16
B_AD432	AD	0.591	75	M	27
B_AD433	AD	0.722	80	F	7
B_AD434	AD	0.753	77	F	15
B_AD435	AD	0.691	83	F	16
B_AD436	AD	0.573	70	M	6
B_AD437	AD	0.357	82	F	6
B_AD438	AD	0.735	80	M	18
B_AD439	AD	0.562	82	F	24
B_AD440	AD	0.652	74	M	24
B_AD441	AD	0.741	78	F	14
B_AD442	AD	0.681	85	F	11
B_AD443	AD	0.669	86	M	19
B_AD444	AD	0.551	77	M	24
B_AD445	AD	0.666	84	F	18
B_AD446	AD	0.772	92	F	6
B_AD447	AD	0.66	72	M	25
B_AD448	AD	0.615	82	F	15
B_AD449	AD	0.615	87	F	20
B_AD450	AD	0.511	84	M	16
B_AD451	AD	0.524	70	F	22
B_AD452	AD	0.508	82	F	18
B_AD453	AD	0.608	82	M	20
B_AD454	AD	0.501	80	M	23
B_AD455	AD	0.618	87	F	17
B_AD456	AD	0.737	81	F	25
B_AD457	AD	0.737	84	F	16
B_AD458	AD	0.666	83	M	5
B_AD459	AD	0.575	63	F	21
B_AD460	AD	0.469	80	F	24
B_AD461	AD	0.779	73	F	26
B_AD462	AD	0.842	83	F	12
B_AD463	AD	0.647	86	M	17
B_AD464	AD	0.639	75	M	23
B_AD465	AD	0.617	84	F	27
B_AD466	AD	0.546	75	F	15
B_AD467	AD	0.648	83	F	21
B_AD468	AD	0.633	70	M	20
B_AD469	AD	0.57	79	F	15
B_AD470	AD	0.727	85	M	17
B_AD471	AD	0.568	78	M	20
B_AD472	AD	0.56	79	M	18
B_AD473	AD	0.664	76	F	15
B_AD474	AD	0.645	77	F	23
B_AD475	AD	0.773	89	F	14
B_AD476	AD	0.607	83	M	5
B_AD477	AD	0.736	85	F	14
B_AD478	AD	0.699	88	F	18
B_AD479	AD	0.623	84	F	20
B_AD480	AD	0.594	86	F	22
B_AD481	AD	0.63	78	M	23
B_AD482	AD	0.662	81	F	26
B_AD483	AD	0.637	73	F	14
B_AD484	AD	0.593	86	F	16
B_AD485	AD	0.547	87	M	19
B_AD486	AD	0.693	75	F	23
B_AD487	AD	0.774	73	M	14
B_AD488	AD	0.674	81	F	23
B_AD489	AD	0.554	80	F	17
B_AD490	AD	0.676	81	F	24
B_AD491	AD	0.694	84	M	15
B_AD492	AD	0.687	85	F	27
B_AD493	AD	0.581	80	F	19
B_AD494	AD	0.544	82	F	18
B_AD495	AD	0.64	79	F	15
B_AD496	AD	0.581	72	F	14
B_AD497	AD	0.657	73	F	27
B_AD498	AD	0.645	65	M	21
B_AD499	AD	0.475	88	F	20
B_AD500	AD	0.673	78	F	23
B_AD501	AD	0.738	76	F	11
B_AD502	AD	0.508	75	M	17
B_AD503	AD	0.789	78	F	16
B_AD504	AD	0.485	82	M	16
B_AD505	AD	0.615	84	F	26
B_AD506	AD	0.6	82	F	16
B_AD507	AD	0.71	77	M	18
B_AD508	AD	0.588	78	F	24
B_AD509	AD	0.573	82	F	21
B_AD510	AD	0.6	80	F	15
B_AD511	AD	0.539	78	M	12
B_AD512	AD	0.647	77	F	24
B_AD513	AD	0.539	85	M	26
B_AD514	AD	0.628	76	F	6
B_AD515	AD	0.71	83	M	17
B_AD516	AD	0.639	77	F	17
B_AD517	AD	0.781	79	M	26
B_AD518	AD	0.808	85	F	12
B_AD519	AD	0.558	77	F	16
B_AD520	AD	0.848	80	F	13
B_AD521	AD	0.562	82	F	19
B_AD522	AD	0.615	69	M	15
B_AD523	AD	0.424	84	F	20
B_AD524	AD	0.688	71	F	0
B_AD525	AD	0.574	82	F	28
B_AD526	AD	0.646	75	F	28
B_AD527	AD	0.612	81	M	15
B_AD528	AD	0.744	73	F	12
B_AD529	AD	0.86	85	F	16
B_AD530	AD	0.734	73	F	19
B_AD531	AD	0.58	87	F	19
B_AD532	AD	0.535	84	F	18
B_AD533	AD	0.721	80	F	20
B_AD534	AD	0.666	81	F	11
B_AD535	AD	0.668	87	F	13
B_AD536	AD	0.612	75	F	17
B_AD537	AD	0.624	79	F	12
B_AD538	AD	0.719	74	F	20
B_AD539	AD	0.547	87	F	23
B_AD540	AD	0.661	78	M	22
B_AD541	AD	0.672	77	F	20
B_AD542	AD	0.855	72	F	17
B_AD543	AD	0.572	77	F	22
B_AD544	AD	0.778	79	F	13
B_AD545	AD	0.805	84	M	12
B_AD546	AD	0.675	74	F	26
B_AD547	AD	0.741	76	M	21
B_AD548	AD	0.64	82	M	16
B_AD549	AD	0.674	75	F	14
B_AD550	AD	0.604	83	F	24
B_AD551	AD	0.639	92	F	15
B_AD552	AD	0.521	80	F	11
B_AD553	AD	0.723	80	M	18
B_AD554	AD	0.597	88	F	18
B_AD555	AD	0.635	77	F	22
B_AD556	AD	0.676	84	F	26
B_AD557	AD	0.6	76	F	21
B_AD558	AD	0.668	72	F	29
B_AD559	AD	0.736	86	F	14
B_AD560	AD	0.647	82	F	16
B_AD561	AD	0.807	75	F	13
B_AD562	AD	0.618	81	F	9
B_AD563	AD	0.726	76	M	23
B_AD564	AD	0.479	79	F	8
B_AD565	AD	0.588	91	M	22
B_AD566	AD	0.695	78	M	21
B_AD567	AD	0.716	79	F	19
B_AD568	AD	0.569	86	F	20
B_AD569	AD	0.592	85	F	28
B_AD570	AD	0.742	71	F	20
B_AD571	AD	0.744	69	M	10
B_AD572	AD	0.642	82	M	16
B_AD573	AD	0.674	73	F	9
B_AD574	AD	0.566	82	F	19
B_AD575	AD	0.503	87	F	13
B_AD576	AD	0.774	87	F	18
B_AD577	AD	0.803	68	F	21
B_AD578	AD	0.542	77	F	18
B_AD579	AD	0.663	82	M	18
B_AD580	AD	0.767	77	M	14
B_AD581	AD	0.65	77	F	23
B_AD582	AD	0.64	78	F	10
B_AD583	AD	0.525	71	F	21
B_AD584	AD	0.575	80	F	23
B_AD585	AD	0.819	80	F	21
B_AD586	AD	0.65	82	F	18
B_AD587	AD	0.631	77	M	17
B_AD588	AD	0.699	76	M	23
B_AD589	AD	0.754	80	F	21
B_AD590	AD	0.664	79	F	25
B_AD591	AD	0.703	84	F	11
B_AD592	AD	0.671	77	M	16
B_AD593	AD	0.617	69	F	25
B_AD594	AD	0.627	81	F	26
B_AD595	AD	0.719	86	M	21
B_AD596	AD	0.618	78	F	24
B_AD597	AD	0.89	81	M	11
B_AD598	AD	0.831	82	F	18
B_AD599	AD	0.537	82	M	13
B_AD600	AD	0.71	71	F	15
B_AD601	AD	0.643	84	M	18
B_AD602	AD	0.767	86	F	15
B_AD603	AD	0.439	74	F	18
B_AD604	AD	0.619	79	F	22
B_AD605	AD	0.681	83	M	11
B_AD606	AD	0.664	86	F	22
B_AD607	AD	0.512	69	F	22
B_AD608	AD	0.624	74	F	24
B_AD609	AD	0.557	81	F	6
B_AD610	AD	0.706	78	F	18
B_AD611	AD	0.593	82	F	23
B_AD612	AD	0.707	79	M	7
B_AD613	AD	0.791	72	F	18
B_AD614	AD	0.671	76	F	22
B_AD615	AD	0.784	83	M	15
B_AD616	AD	0.653	73	M	20
B_AD617	AD	0.599	64	F	21
B_AD618	AD	0.475	83	M	19
B_AD619	AD	0.749	80	F	16
B_AD620	AD	0.736	72	F	24
B_AD621	AD	0.725	90	M	21
B_AD622	AD	0.749	79	F	14
B_AD623	AD	0.703	84	F	21
B_AD624	AD	0.619	74	F	21
B_AD625	AD	0.69	75	F	18
B_AD626	AD	0.589	87	F	20
B_AD627	AD	0.681	89	M	24
B_AD628	AD	0.664	73	F	17
B_AD629	AD	0.578	79	F	14
B_AD630	AD	0.622	84	F	19
B_AD631	AD	0.722	84	F	11
B_AD632	AD	0.626	84	F	20
B_AD633	AD	0.506	73	F	19
B_AD634	AD	0.806	84	F	10
B_AD635	AD	0.76	80	F	22
B_AD636	AD	0.726	74	F	23
B_AD637	AD	0.619	75	M	16
B_AD638	AD	0.532	79	M	20
B_AD639	AD	0.665	76	F	19
B_AD640	AD	0.699	76	M	23
B_AD641	AD	0.71	80	F	17
B_AD642	AD	0.741	83	M	7
B_AD643	AD	0.6	84	M	17
B_AD644	AD	0.638	80	F	18
B_AD645	AD	0.641	81	F	18
B_AD646	AD	0.522	73	F	20
B_AD647	AD	0.568	81	F	23
B_AD648	AD	0.613	80	F	15
B_AD649	AD	0.691	84	F	17
B_AD650	AD	0.773	83	F	20
B_AD651	AD	0.572	80	M	22
B_AD652	AD	0.58	80	M	22
B_AD653	AD	0.736	88	F	19
B_AD654	AD	0.572	80	M	4
B_AD655	AD	0.653	85	F	13
B_AD656	AD	0.667	78	F	16
B_AD657	AD	0.638	82	F	22
B_AD658	AD	0.681	79	F	21
B_AD659	AD	0.709	83	F	24
B_AD660	AD	0.615	81	M	20
B_AD661	AD	0.74	93	F	17
B_AD662	AD	0.69	91	F	15
B_AD663	AD	0.644	69	M	19
B_AD664	AD	0.574	83	M	23
B_AD665	AD	0.643	84	F	23
B_AD666	AD	0.494	83	F	12
B_AD667	AD	0.755	72	F	14
B_AD668	AD	0.584	84	F	20
B_AD669	AD	0.746	73	M	17
B_AD670	AD	0.519	73	F	26
B_AD671	AD	0.67	77	F	26
B_AD672	AD	0.638	82	M	16
B_AD673	AD	0.501	83	M	19
B_AD674	AD	0.748	81	M	15
B_AD675	AD	0.682	84	F	20
B_AD676	AD	0.612	80	F	21
B_AD677	AD	0.534	79	F	14
B_AD678	AD	0.6	81	F	13
B_AD679	AD	0.458	82	F	24
B_AD680	AD	0.685	78	M	13
B_AD681	AD	0.742	66	F	18
B_AD682	AD	0.584	78	F	19
B_AD683	AD	0.611	79	F	10
B_AD684	AD	0.716	78	F	24
B_AD685	AD	0.622	81	M	16
B_AD686	AD	0.494	76	M	21
B_AD687	AD	0.445	83	F	16
B_AD688	AD	0.58	85	F	23
B_AD689	AD	0.673	73	F	22
B_AD690	AD	0.587	87	F	14
B_AD691	AD	0.62	85	F	16
B_AD692	AD	0.628	83	F	19
B_AD693	AD	0.741	88	F	8
B_AD694	AD	0.664	75	F	18
B_AD695	AD	0.813	80	F	20
B_AD696	AD	0.669	77	F	18
B_AD697	AD	0.61	81	F	17
B_AD698	AD	0.67	78	F	13
B_AD699	AD	0.654	83	F	19
B_AD700	AD	0.638	83	F	17
B_AD701	AD	0.493	86	M	10
B_AD702	AD	0.665	72	M	24
B_AD703	AD	0.691	81	F	17
B_AD704	AD	0.865	75	F	15
B_AD705	AD	0.637	80	F	13
B_AD706	AD	0.779	88	F	7
B_AD707	AD	0.578	74	F	21
B_AD708	AD	0.655	79	F	24
B_AD709	AD	0.61	89	F	19
B_AD710	AD	0.593	77	F	25
B_AD711	AD	0.644	83	F	23
B_AD712	AD	0.734	65	M	22
B_AD713	AD	0.538	82	F	14
B_AD714	AD	0.603	86	F	14
B_AD715	AD	0.603	91	F	17
B_AD716	AD	0.641	83	F	21
B_AD717	AD	0.571	74	M	23
B_AD718	AD	0.61	83	F	17
B_AD719	AD	0.631	69	M	23
B_AD720	AD	0.615	81	F	20
B_AD721	AD	0.656	80	F	26
B_AD722	AD	0.689	82	M	26
B_AD723	AD	0.652	75	F	22
B_AD724	AD	0.764	77	M	19
B_AD725	AD	0.687	87	F	26
B_AD726	AD	0.721	83	F	18
B_AD727	AD	0.563	85	F	18
B_AD728	AD	0.571	84	F	28
B_AD729	AD	0.651	72	F	15
B_AD730	AD	0.679	72	F	14
B_AD731	AD	0.663	83	F	23
B_AD732	AD	0.621	85	F	17
B_AD733	AD	0.699	78	F	22
B_AD734	AD	0.659	66	M	26
B_AD735	AD	0.654	72	F	18
B_AD736	AD	0.686	80	M	9
B_AD737	AD	0.709	64	F	1
B_AD738	AD	0.653	95	F	12
B_AD739	AD	0.558	75	F	20
B_AD740	AD	0.72	88	F	20
B_AD741	AD	0.716	69	F	21
B_AD742	AD	0.587	76	M	12
B_AD743	AD	0.353	85	F	15
B_AD744	AD	0.723	77	M	20
B_AD745	AD	0.699	88	M	24
B_AD746	AD	0.692	76	F	17
B_AD747	AD	0.517	87	F	24
B_AD748	AD	0.583	87	F	12
B_AD749	AD	0.574	79	F	14
B_AD750	AD	0.56	73	M	18
B_AD751	AD	0.629	75	F	20
B_AD752	AD	0.88	82	F	18
B_AD753	AD	0.614	83	F	16
B_AD754	AD	0.554	84	M	8
B_AD755	AD	0.6	84	F	19
B_AD756	AD	0.462	83	F	16
B_AD757	AD	0.702	75	F	10
B_AD758	AD	0.605	86	F	19
B_AD759	AD	0.409	73	M	21
B_AD760	AD	0.651	71	F	24
B_AD761	AD	0.661	77	F	12
B_AD762	AD	0.709	73	M	15
B_AD763	AD	0.595	79	M	24
B_AD764	AD	0.547	81	M	12
B_AD765	AD	0.719	86	M	20
B_AD766	AD	0.654	81	F	20
B_AD767	AD	0.737	87	F	3
B_AD768	AD	0.432	84	F	19
B_AD769	AD	0.666	84	F	14
B_AD770	AD	0.749	83	F	21
B_AD771	AD	0.594	70	F	17
B_AD772	AD	0.797	85	F	20
B_AD773	AD	0.71	82	M	8
B_AD774	AD	0.513	78	F	16
B_AD775	AD	0.632	91	M	5
B_AD776	AD	0.529	73	F	19
B_AD777	AD	0.661	80	M	17
B_AD778	AD	0.607	85	F	21
B_AD779	AD	0.737	82	F	20
B_AD780	AD	0.62	88	F	23
B_AD781	AD	0.731	69	F	20
B_AD782	AD	0.747	86	F	10
B_AD783	AD	0.748	83	F	5
B_AD784	AD	0.524	65	F	15
B_AD785	AD	0.728	89	F	23
B_AD786	AD	0.527	73	M	21
B_AD787	AD	0.514	80	M	21
B_AD788	AD	0.635	77	F	17
B_AD789	AD	0.721	84	F	21
B_AD790	AD	0.692	80	F	9
B_AD791	AD	0.474	80	M	18
B_AD792	AD	0.519	82	F	12
B_AD793	AD	0.602	84	F	21
B_AD794	AD	0.576	79	M	15
B_AD795	AD	0.502	65	F	23
B_AD796	AD	0.687	76	F	16
B_AD797	AD	0.674	77	F	3
B_AD798	AD	0.545	74	F	24
B_AD799	AD	0.422	71	M	24
B_AD800	AD	0.647	79	M	24
B_AD801	AD	0.698	82	M	22
B_AD802	AD	0.788	79	M	18
B_AD803	AD	0.74	89	F	25
B_AD804	AD	0.677	88	F	23
B_AD805	AD	0.701	80	M	23
B_AD806	AD	0.667	86	F	23
B_AD807	AD	0.594	84	F	21
B_AD808	AD	0.783	88	M	11
B_AD809	AD	0.56	65	F	22
B_AD810	AD	0.712	72	F	21
B_AD811	AD	0.565	77	F	17
B_AD812	AD	0.757	81	F	1
B_AD813	AD	0.628	88	M	14
B_AD814	AD	0.825	90	F	20
B_AD815	AD	0.576	90	F	22
B_AD816	AD	0.591	82	F	15
B_AD817	AD	0.788	80	F	25
B_AD818	AD	0.537	88	M	20
B_AD819	AD	0.481	66	F	25
B_AD820	AD	0.827	73	M	12
B_AD821	AD	0.538	71	M	24
B_AD822	AD	0.442	69	M	19
B_AD823	AD	0.55	89	F	23
B_AD824	AD	0.728	64	M	22
B_AD825	AD	0.629	85	F	18
B_AD826	AD	0.669	84	F	21
B_AD827	AD	0.746	68	M	-
B_AD828	AD	0.63	72	F	24
B_AD829	AD	0.63	81	F	16
B_AD830	AD	0.618	76	F	20
B_AD831	AD	0.612	74	M	16
B_AD832	AD	0.694	60	F	14
B_AD833	AD	0.8	76	F	14
B_AD834	AD	0.645	82	F	15
B_AD835	AD	0.638	87	M	13
B_AD836	AD	0.615	80	M	22
B_AD837	AD	0.632	90	M	24
B_AD838	AD	0.612	70	M	18
B_AD839	AD	0.715	77	M	23
B_AD840	AD	0.811	74	F	17
B_AD841	AD	0.603	80	M	20
B_AD842	AD	0.62	80	F	16
B_AD843	AD	0.517	83	M	3
B_AD844	AD	0.649	94	F	18
B_AD845	AD	0.642	87	F	15
B_AD846	AD	0.386	70	F	18
B_AD847	AD	0.577	86	F	13
B_AD848	AD	0.802	76	M	16
B_AD849	AD	0.613	87	M	17
B_AD850	AD	0.66	81	M	12
B_AD851	AD	0.645	83	M	22
B_AD852	AD	0.681	63	M	11
B_AD853	AD	0.729	85	F	18
B_AD854	AD	0.553	87	F	16
B_AD855	AD	0.384	82	F	25
B_AD856	AD	0.605	78	F	19
B_AD857	AD	0.642	90	F	16
B_AD858	AD	0.569	76	F	21
B_AD859	AD	0.635	72	F	30
B_AD860	AD	0.704	91	F	15
B_AD861	AD	0.543	81	F	8
B_AD862	AD	0.697	88	F	13
B_AD863	AD	0.861	74	F	22
B_AD864	AD	0.611	81	M	20
B_AD865	AD	0.637	67	F	14
B_AD866	AD	0.557	85	F	19
B_AD867	AD	0.643	90	F	14
B_AD868	AD	0.656	81	F	17
B_AD869	AD	0.75	80	M	16
B_AD870	AD	0.746	79	F	21
B_AD871	AD	0.566	80	F	20
B_AD872	AD	0.534	81	M	17
B_AD873	AD	0.627	83	F	10
B_AD874	AD	0.61	75	F	24
B_AD875	AD	0.533	75	M	25
B_AD876	AD	0.586	89	F	19
B_AD877	AD	0.644	81	M	20
B_AD878	AD	0.485	80	M	22
B_AD879	AD	0.543	80	M	26
B_AD880	AD	0.614	75	F	15
B_AD881	AD	0.748	81	F	19
B_AD882	AD	0.849	82	F	17
B_AD883	AD	0.723	66	F	19
B_AD884	AD	0.675	61	F	23
B_AD885	AD	0.625	80	M	24
B_AD886	AD	0.648	87	F	18
B_AD887	AD	0.892	91	F	25
B_AD888	AD	0.714	70	M	14
B_AD889	AD	0.511	78	F	20
B_AD890	AD	0.724	66	F	22
B_AD891	AD	0.653	84	M	16
B_AD892	AD	0.679	70	M	22
B_AD893	AD	0.733	86	F	24
B_AD894	AD	0.583	91	M	10
B_AD895	AD	0.734	81	F	17
B_AD896	AD	0.554	73	M	11
B_AD897	AD	0.566	82	F	22
B_AD898	AD	0.753	78	F	25
B_AD899	AD	0.664	89	F	15
B_AD900	AD	0.507	76	F	25
B_AD901	AD	0.684	76	F	26
B_AD902	AD	0.635	89	F	13
B_AD903	AD	0.56	70	M	15
B_AD904	AD	0.54	73	F	18
B_AD905	AD	0.651	87	M	25
B_AD906	AD	0.679	82	M	21
B_AD907	AD	0.645	89	F	19
B_AD908	AD	0.636	90	M	22
B_AD909	AD	0.561	80	F	26
B_AD910	AD	0.681	83	F	20
B_AD911	AD	0.769	83	M	13
B_AD912	AD	0.715	85	M	24
B_AD913	AD	0.768	91	F	18
B_AD914	AD	0.662	76	F	12
B_AD915	AD	0.653	81	M	23
B_AD916	AD	0.642	84	F	16
B_AD917	AD	0.668	84	M	12
B_AD918	AD	0.669	79	M	24
B_AD919	AD	0.528	76	M	20
B_AD920	AD	0.74	70	F	13
B_AD921	AD	0.59	80	F	18
B_AD922	AD	0.74	81	F	18
B_AD923	AD	0.592	73	F	18
B_AD924	AD	0.537	80	F	17
B_AD925	AD	0.664	84	F	19
B_AD926	AD	0.636	74	F	22
B_AD927	AD	0.638	88	F	13
B_AD928	AD	0.647	80	M	17
B_AD929	AD	0.625	85	M	21
B_AD930	AD	0.618	80	F	25
B_AD931	AD	0.823	74	M	19
B_AD932	AD	0.58	82	F	15
B_AD933	AD	0.705	70	F	16
B_AD934	AD	0.613	76	M	24
B_AD935	AD	0.543	87	F	15
B_AD936	AD	0.546	91	F	19
B_AD937	AD	0.603	72	F	20
B_AD938	AD	0.654	81	M	19
B_AD939	AD	0.594	72	F	24
B_AD940	AD	0.511	77	F	20
B_AD941	AD	0.649	85	F	17
B_AD942	AD	0.571	83	F	20
B_AD943	AD	0.677	85	M	15
B_AD944	AD	0.688	79	M	24
B_AD945	AD	0.594	86	F	18
B_AD946	AD	0.615	84	M	5
B_AD947	AD	0.479	81	M	17
B_AD948	AD	0.664	74	F	9
B_AD949	AD	0.59	83	M	18
B_AD950	AD	0.716	72	F	14
B_AD951	AD	0.631	88	M	16
B_AD952	AD	0.705	83	F	21
B_AD953	AD	0.665	65	M	23
B_AD954	AD	0.587	81	F	18
B_AD955	AD	0.606	71	F	18
B_AD956	AD	0.677	83	F	18
B_AD957	AD	0.791	83	F	20
B_AD958	AD	0.707	95	F	16
B_AD959	AD	0.544	83	F	20
B_AD960	AD	0.641	80	F	26
B_AD961	AD	0.538	75	M	22
B_AD962	AD	0.554	89	M	14
B_AD963	AD	0.549	84	M	23
B_AD964	AD	0.621	79	F	19
B_AD965	AD	0.498	78	F	21
B_AD966	AD	0.636	77	F	21
B_AD967	AD	0.702	83	F	24
B_AD968	AD	0.71	83	F	17
B_AD969	AD	0.642	76	F	22
B_AD970	AD	0.63	89	F	10
B_AD971	AD	0.475	81	M	18
B_AD972	AD	0.614	66	F	15
B_AD973	AD	0.604	81	F	13
B_AD974	AD	0.675	77	F	7
B_AD975	AD	0.47	82	M	19
B_AD976	AD	0.665	91	F	10
B_AD977	AD	0.549	81	M	25
B_AD978	AD	0.507	84	M	9
B_AD979	AD	0.64	83	F	19
B_AD980	AD	0.661	82	M	21
B_AD981	AD	0.811	70	F	24
B_AD982	AD	0.639	89	M	8
B_AD983	AD	0.58	78	F	18
B_AD984	AD	0.582	83	F	15
B_AD985	AD	0.723	72	M	16
B_AD986	AD	0.704	75	F	21
B_AD987	AD	0.593	85	M	17
B_AD988	AD	0.769	83	F	19
B_AD989	AD	0.806	62	F	20
B_AD990	AD	0.465	73	M	20
B_AD991	AD	0.653	78	M	21
B_AD992	AD	0.641	73	F	11
B_AD993	AD	0.5	76	F	28
B_AD994	AD	0.665	86	F	23
B_AD995	AD	0.565	85	F	22
B_AD996	AD	0.654	82	F	26
B_AD997	AD	0.644	82	M	19
B_AD998	AD	0.741	80	M	20
B_AD999	AD	0.537	72	F	17
B_AD1000	AD	0.535	78	M	24
B_AD1001	AD	0.729	89	F	12
B_AD1002	AD	0.755	74	M	22
B_AD1003	AD	0.613	80	F	13
B_AD1004	AD	0.612	81	F	26
B_AD1005	AD	0.512	76	M	23
B_AD1006	AD	0.68	64	M	15
B_AD1007	AD	0.631	83	F	23
B_AD1008	AD	0.774	72	F	23
B_AD1009	AD	0.633	88	M	8
B_AD1010	AD	0.749	82	F	12
B_AD1011	AD	0.604	89	M	17
B_AD1012	AD	0.536	86	M	25
B_AD1013	AD	0.752	67	F	19
B_AD1014	AD	0.723	81	F	14
B_AD1015	AD	0.54	91	M	20
B_AD1016	AD	0.589	73	M	23
B_AD1017	AD	0.689	82	F	19
B_AD1018	AD	0.79	87	M	23
B_AD1019	AD	0.535	85	M	9
B_AD1020	AD	0.618	80	M	21
B_AD1021	AD	0.691	81	M	20
B_AD1022	AD	0.743	80	F	17
B_AD1023	AD	0.666	82	M	19
B_AD1024	AD	0.711	71	F	19
B_AD1025	AD	0.939	89	F	14
B_AD1026	AD	0.726	83	F	18
B_AD1027	AD	0.61	82	F	21
B_AD1028	AD	0.559	84	F	12
B_AD1029	AD	0.658	85	F	20
B_AD1030	AD	0.611	80	F	20
B_AD1031	AD	0.619	76	F	16
B_AD1032	AD	0.677	75	F	22
B_AD1033	AD	0.699	75	M	16
B_AD1034	AD	0.58	78	F	20
B_AD1035	AD	0.65	86	F	21
B_AD1036	AD	0.775	81	F	21
B_AD1037	AD	0.63	71	M	12
B_AD1038	AD	0.778	86	M	19
B_AD1039	AD	0.671	85	M	17
B_AD1040	AD	0.629	81	F	16
B_AD1041	AD	0.69	78	M	28
B_AD1042	AD	0.707	88	F	17
B_AD1043	AD	0.605	77	F	25
B_AD1044	AD	0.627	79	M	25
B_AD1045	AD	0.596	79	F	18
B_AD1046	AD	0.677	78	F	16
B_AD1047	AD	0.496	88	F	21
B_AD1048	AD	0.605	81	M	19
B_AD1049	AD	0.738	77	F	18
B_AD1050	AD	0.649	73	F	11
B_AD1051	AD	0.636	77	M	20
B_AD1052	AD	0.756	70	M	11
B_AD1053	AD	0.55	81	M	14
B_AD1054	AD	0.488	82	F	20
B_AD1055	AD	0.724	95	F	17
B_AD1056	AD	0.641	82	F	24
B_AD1057	AD	0.695	84	F	20
B_AD1058	AD	0.655	76	M	21
B_AD1059	AD	0.602	89	F	17
B_AD1060	AD	0.562	77	F	17
B_AD1061	AD	0.571	72	F	20
B_AD1062	AD	0.598	80	M	17
B_AD1063	AD	0.742	84	F	19
B_AD1064	AD	0.764	84	F	5
B_AD1065	AD	0.645	79	F	22
B_AD1066	AD	0.753	80	M	11
B_AD1067	AD	0.56	81	F	19
B_AD1068	AD	0.653	80	M	17
B_AD1069	AD	0.673	80	M	9
B_AD1070	AD	0.537	74	M	26
B_AD1071	AD	0.667	79	M	21
B_AD1072	AD	0.481	75	M	22
B_AD1073	AD	0.625	79	M	14
B_AD1074	AD	0.726	82	F	18
B_AD1075	AD	0.677	78	M	12
B_AD1076	AD	0.634	82	M	20
B_AD1077	AD	0.641	77	M	20
B_AD1078	AD	0.599	77	M	12
B_AD1079	AD	0.763	77	F	19
B_AD1080	AD	0.659	63	F	20
B_AD1081	AD	0.46	80	M	25
B_AD1082	AD	0.767	74	F	22
B_AD1083	AD	0.59	89	M	23
B_AD1084	AD	0.705	86	F	16
B_AD1085	AD	0.644	79	F	18
B_AD1086	AD	0.662	86	F	18
B_AD1087	AD	0.74	79	M	25
B_AD1088	AD	0.512	77	F	21
B_AD1089	AD	0.682	86	F	16
B_AD1090	AD	0.687	80	F	17
B_AD1091	AD	0.65	82	F	19
B_AD1092	AD	0.69	77	M	26
B_AD1093	AD	0.596	72	F	20
B_AD1094	AD	0.622	82	M	14
B_AD1095	AD	0.503	86	M	23
B_AD1096	AD	0.785	73	F	22
B_AD1097	AD	0.694	67	M	14
B_AD1098	AD	0.759	85	F	24
B_AD1099	AD	0.663	86	M	19
B_AD1100	AD	0.573	78	F	18
B_AD1101	AD	0.628	74	F	22
B_AD1102	AD	0.56	67	M	15
B_AD1103	AD	0.732	84	M	23
B_AD1104	AD	0.668	85	M	23
B_AD1105	AD	0.615	75	F	11
B_AD1106	AD	0.537	73	F	21
B_AD1107	AD	0.728	84	M	11
B_AD1108	AD	0.67	78	F	23
B_AD1109	AD	0.625	84	F	21
B_AD1110	AD	0.581	82	M	20
B_AD1111	AD	0.576	84	F	13
B_AD1112	AD	0.598	81	F	25
B_AD1113	AD	0.697	86	F	18
B_AD1114	AD	0.551	92	F	15
B_AD1115	AD	0.721	84	F	20
B_AD1116	AD	0.57	75	M	21
B_AD1117	AD	0.797	85	F	10
B_AD1118	AD	0.719	89	M	20
B_AD1119	AD	0.651	80	F	16
B_AD1120	AD	0.614	83	M	13
B_AD1121	AD	0.598	71	F	19
B_AD1122	AD	0.711	84	F	2
B_AD1123	AD	0.725	73	F	23
B_AD1124	AD	0.556	82	F	15
B_AD1125	AD	0.63	70	F	22
B_AD1126	AD	0.672	86	M	22
B_AD1127	AD	0.65	91	M	20
B_AD1128	AD	0.685	81	M	13
B_AD1129	AD	0.678	85	F	19
B_AD1130	AD	0.619	90	M	13
B_AD1131	AD	0.582	74	F	11
B_AD1132	AD	0.646	82	F	21
B_AD1133	AD	0.61	85	F	17
B_AD1134	AD	0.496	74	F	27
B_AD1135	AD	0.607	73	F	11
B_AD1136	AD	0.613	78	M	16
B_AD1137	AD	0.586	79	F	20
B_AD1138	AD	0.64	83	F	19
B_AD1139	AD	0.746	66	F	22
B_AD1140	AD	0.551	78	M	20
B_AD1141	AD	0.623	72	F	17
B_AD1142	AD	0.714	78	M	7
B_AD1143	AD	0.538	85	F	17
B_AD1144	AD	0.7	82	F	18
B_AD1145	AD	0.622	84	F	18
B_AD1146	AD	0.717	84	M	5
B_AD1147	AD	0.6	84	F	23
B_AD1148	AD	0.491	81	F	20
B_AD1149	AD	0.679	77	M	12
B_AD1150	AD	0.588	69	F	13
B_AD1151	AD	0.702	87	M	19
B_AD1152	AD	0.544	78	F	11
B_AD1153	AD	0.661	88	M	8
B_AD1154	AD	0.817	72	M	21
B_AD1155	AD	0.571	81	F	11
B_AD1156	AD	0.671	73	M	21
B_AD1157	AD	0.775	88	F	13
B_AD1158	AD	0.737	87	F	16
B_AD1159	AD	0.567	83	F	12
B_AD1160	AD	0.738	84	M	16
B_AD1161	AD	0.665	78	M	21
B_AD1162	AD	0.674	87	M	12
B_AD1163	AD	0.789	76	M	17
B_AD1164	AD	0.634	75	M	16
B_AD1165	AD	0.532	81	F	18
B_AD1166	AD	0.634	65	F	11
B_AD1167	AD	0.586	85	F	17
B_AD1168	AD	0.695	84	M	21
B_AD1169	AD	0.728	90	F	6
B_AD1170	AD	0.659	84	M	20
B_AD1171	AD	0.579	83	M	20
B_AD1172	AD	0.632	78	F	11
B_AD1173	AD	0.63	82	F	15
B_AD1174	AD	0.575	88	F	15
B_AD1175	AD	0.462	70	M	12
B_AD1176	AD	0.621	87	F	20
B_AD1177	AD	0.733	84	F	14
B_AD1178	AD	0.675	85	M	13
B_AD1179	AD	0.673	81	F	22
B_AD1180	AD	0.873	89	F	16
B_AD1181	AD	0.659	87	F	19
B_AD1182	AD	0.796	70	F	11
B_AD1183	AD	0.54	82	M	23
B_AD1184	AD	0.792	76	F	18
B_AD1185	AD	0.697	88	F	15
B_AD1186	AD	0.654	85	F	23
B_AD1187	AD	0.467	80	F	18
B_AD1188	AD	0.606	83	F	13
B_AD1189	AD	0.646	84	F	15
B_AD1190	AD	0.577	81	F	28
B_AD1191	AD	0.703	65	M	18
B_AD1192	AD	0.652	91	F	15
B_AD1193	AD	0.663	75	F	13
B_AD1194	AD	0.811	82	F	19
B_AD1195	AD	0.684	87	F	17
B_AD1196	AD	0.721	73	F	15
B_AD1197	AD	0.729	80	M	14
B_AD1198	AD	0.507	77	M	28
B_AD1199	AD	0.711	86	F	16
B_AD1200	AD	0.776	88	F	22
B_AD1201	AD	0.598	68	F	7
B_AD1202	AD	0.501	75	M	22
B_AD1203	AD	0.699	80	F	21
B_AD1204	AD	0.596	75	F	19
B_AD1205	AD	0.629	83	M	13
B_AD1206	AD	0.543	84	F	15
B_AD1207	AD	0.589	74	F	18
B_AD1208	AD	0.635	88	M	14
B_AD1209	AD	0.761	84	F	11
B_AD1210	AD	0.725	80	F	12
B_AD1211	AD	0.791	78	M	16
B_AD1212	AD	0.805	89	F	20
B_AD1213	AD	0.781	77	F	20
B_AD1214	AD	0.565	66	M	8
B_AD1215	AD	0.635	84	M	18
B_AD1216	AD	0.606	86	F	19
B_AD1217	AD	0.595	82	F	17
B_AD1218	AD	0.672	74	F	24
B_AD1219	AD	0.667	85	F	18
B_AD1220	AD	0.451	81	F	14
B_AD1221	AD	0.573	73	M	11
B_AD1222	AD	0.546	78	F	24
B_AD1223	AD	0.701	87	F	26
B_AD1224	AD	0.775	82	F	22
B_AD1225	AD	0.585	83	F	17
B_AD1226	AD	0.613	77	F	21
B_AD1227	AD	0.92	81	F	19
B_AD1228	AD	0.712	84	F	21
B_AD1229	AD	0.66	69	M	22
B_AD1230	AD	0.725	86	F	18
B_AD1231	AD	0.695	85	F	13
B_AD1232	AD	0.803	90	M	10
B_AD1233	AD	0.826	81	M	7
B_AD1234	AD	0.577	81	F	19
B_AD1235	AD	0.792	80	F	15
B_AD1236	AD	0.708	80	F	13
B_AD1237	AD	0.799	85	F	8
B_AD1238	AD	0.751	73	M	24
B_AD1239	AD	0.619	77	F	17
B_AD1240	AD	0.658	75	M	16
B_AD1241	AD	0.664	79	F	21
B_AD1242	AD	0.586	83	F	17
B_AD1243	AD	0.647	80	M	20
B_AD1244	AD	0.632	66	M	14
B_AD1245	AD	0.659	74	F	24
B_AD1246	AD	0.666	82	F	14
B_AD1247	AD	0.634	72	F	26
B_AD1248	AD	0.67	80	F	22
B_AD1249	AD	0.647	75	F	18
B_AD1250	AD	0.681	75	M	9
B_AD1251	AD	0.678	82	F	22
B_AD1252	AD	0.566	80	F	13
B_AD1253	AD	0.557	61	M	26
B_AD1254	AD	0.651	71	M	23
B_AD1255	AD	0.759	82	F	18
B_AD1256	AD	0.741	84	M	18
B_AD1257	AD	0.617	87	F	18
B_AD1258	AD	0.928	85	F	14
B_AD1259	AD	0.663	88	F	9
B_AD1260	AD	0.585	76	F	25
B_AD1261	AD	0.61	70	F	22
B_AD1262	AD	0.605	93	F	12
B_AD1263	AD	0.621	86	F	19
B_AD1264	AD	0.629	85	F	15
B_AD1265	AD	0.756	83	F	24
B_AD1266	AD	0.812	79	M	16
B_AD1267	AD	0.675	78	F	22
B_AD1268	AD	0.721	63	F	13
B_AD1269	AD	0.648	88	F	21
B_AD1270	AD	0.606	80	F	28
B_AD1271	AD	0.615	69	M	20
B_AD1272	AD	0.683	68	F	19
B_AD1273	AD	0.616	74	F	20
B_AD1274	AD	0.54	82	F	13
B_AD1275	AD	0.617	75	F	18
B_AD1276	AD	0.492	76	F	25
B_AD1277	AD	0.596	68	F	15
B_AD1278	AD	0.654	86	F	15
B_AD1279	AD	0.577	76	F	23
B_AD1280	AD	0.554	67	F	19
B_AD1281	AD	0.618	76	F	16
B_AD1282	AD	0.816	74	M	14
B_AD1283	AD	0.673	76	F	17
B_AD1284	AD	0.818	91	F	13
B_AD1285	AD	0.671	80	F	22
B_AD1286	AD	0.534	82	F	11
B_AD1287	AD	0.438	77	F	14
B_AD1288	AD	0.609	66	F	14
B_AD1289	AD	0.657	86	M	17
B_AD1290	AD	0.657	74	M	23
B_AD1291	AD	0.754	76	M	14
B_AD1292	AD	0.629	79	F	21
B_AD1293	AD	0.504	79	M	21
B_AD1294	AD	0.708	78	M	18
B_AD1295	AD	0.627	75	F	15
B_AD1296	AD	0.693	79	F	14
B_AD1297	AD	0.635	77	M	21
B_AD1298	AD	0.647	86	M	19
B_AD1299	AD	0.708	86	F	12
B_AD1300	AD	0.571	76	F	20
B_AD1301	AD	0.683	84	F	15
B_AD1302	AD	0.503	74	M	21
B_AD1303	AD	0.71	76	F	21
B_AD1304	AD	0.732	80	M	22
B_AD1305	AD	0.506	75	F	9
B_AD1306	AD	0.733	67	M	19
B_AD1307	AD	0.679	87	F	15
B_AD1308	AD	0.669	76	F	18
B_AD1309	AD	0.677	80	F	20
B_AD1310	AD	0.701	83	F	9
B_AD1311	AD	0.899	92	F	20
B_AD1312	AD	0.631	82	M	20
B_AD1313	AD	0.626	85	M	21
B_AD1314	AD	0.628	86	F	20
B_AD1315	AD	0.553	83	F	22
B_AD1316	AD	0.726	74	F	18
B_AD1317	AD	0.823	79	F	18
B_AD1318	AD	0.574	80	M	19
B_AD1319	AD	0.45	74	F	24
B_AD1320	AD	0.6	76	F	20
B_AD1321	AD	0.624	83	M	18
B_AD1322	AD	0.613	75	M	13
B_AD1323	AD	0.691	84	F	18
B_AD1324	AD	0.748	72	M	18
B_AD1325	AD	0.596	76	M	13
B_AD1326	AD	0.72	80	F	16
B_AD1327	AD	0.72	84	M	4
B_AD1328	AD	0.561	84	F	11
B_AD1329	AD	0.73	90	F	20
B_AD1330	AD	0.595	78	F	13
B_AD1331	AD	0.593	86	F	20
B_AD1332	AD	0.657	82	F	25
B_AD1333	AD	0.703	86	M	21
B_AD1334	AD	0.58	75	F	24
B_AD1335	AD	0.535	81	M	22
B_AD1336	AD	0.749	76	F	16
B_AD1337	AD	0.754	66	M	17
B_AD1338	AD	0.666	77	F	7
B_AD1339	AD	0.55	64	F	16
B_AD1340	AD	0.601	84	F	25
B_AD1341	AD	0.83	81	M	14
B_AD1342	AD	0.688	75	F	25
B_AD1343	AD	0.515	77	F	18
B_AD1344	AD	0.659	85	F	15
B_AD1345	AD	0.549	82	F	15
B_AD1346	AD	0.447	73	M	18
B_AD1347	AD	0.645	87	F	21
B_AD1348	AD	0.539	86	F	2
B_AD1349	AD	0.722	82	F	25
B_AD1350	AD	0.738	85	F	17
B_AD1351	AD	0.713	65	F	17
B_AD1352	AD	0.496	72	M	19
B_AD1353	AD	0.519	82	F	24
B_AD1354	AD	0.634	85	F	14
B_AD1355	AD	0.723	71	F	18
B_AD1356	AD	0.732	79	M	25
B_AD1357	AD	0.663	85	F	24
B_AD1358	AD	0.626	74	M	17
B_AD1359	AD	0.674	87	F	14
B_AD1360	AD	0.706	76	F	20
B_AD1361	AD	0.519	82	F	23
B_AD1362	AD	0.548	79	F	19
B_AD1363	AD	0.726	80	M	19
B_AD1364	AD	0.666	76	M	16
B_AD1365	AD	0.518	73	F	17
B_AD1366	AD	0.639	89	F	16
B_AD1367	AD	0.66	85	M	23
B_AD1368	AD	0.728	83	F	15
B_AD1369	AD	0.698	86	M	16
B_AD1370	AD	0.618	89	F	10
B_AD1371	AD	0.715	76	M	13
B_AD1372	AD	0.721	90	F	20
B_AD1373	AD	0.579	75	F	12
B_AD1374	AD	0.701	81	F	18
B_AD1375	AD	0.593	73	M	17
B_AD1376	AD	0.783	85	F	18
B_AD1377	AD	0.682	86	F	15
B_AD1378	AD	0.546	65	M	19
B_AD1379	AD	0.616	83	F	17
B_AD1380	AD	0.699	86	F	13
B_AD1381	AD	0.764	84	F	24
B_AD1382	AD	0.69	81	F	13
B_AD1383	AD	0.575	82	F	21
B_AD1384	AD	0.632	77	M	19
B_AD1385	AD	0.731	92	F	16
B_AD1386	AD	0.624	80	F	18
B_AD1387	AD	0.699	82	F	19
B_AD1388	AD	0.738	80	F	18
B_AD1389	AD	0.671	81	F	16
B_AD1390	AD	0.644	75	M	17
B_AD1391	AD	0.656	86	M	16
B_AD1392	AD	0.57	84	F	21
B_AD1393	AD	0.458	85	F	19
B_AD1394	AD	0.46	76	M	17
B_AD1395	AD	0.603	69	F	18
B_AD1396	AD	0.743	79	F	19
B_AD1397	AD	0.638	84	M	13
B_AD1398	AD	0.648	80	F	17
B_AD1399	AD	0.751	63	M	23
B_AD1400	AD	0.702	78	F	19
B_AD1401	AD	0.643	81	M	21
B_AD1402	AD	0.624	70	F	21
B_AD1403	AD	0.565	81	F	17
B_AD1404	AD	0.671	76	F	14
B_AD1405	AD	0.634	81	F	14
B_AD1406	AD	0.521	69	M	19
B_AD1407	AD	0.426	79	F	19
B_AD1408	AD	0.67	76	F	26
B_AD1409	AD	0.67	73	M	16
B_AD1410	AD	0.66	81	F	24
B_AD1411	AD	0.67	77	M	16
B_AD1412	AD	0.568	81	F	18
B_AD1413	AD	0.531	83	F	21
B_AD1414	AD	0.703	84	F	13
B_AD1415	AD	0.647	75	M	25
B_AD1416	AD	0.764	89	M	15
B_AD1417	AD	0.659	87	M	22
B_AD1418	AD	0.568	75	F	26
B_AD1419	AD	0.675	81	F	21
B_AD1420	AD	0.564	68	M	25
B_AD1421	AD	0.578	83	M	23
B_AD1422	AD	0.474	82	F	8
B_AD1423	AD	0.741	69	F	21
B_AD1424	AD	0.741	83	F	3
B_AD1425	AD	0.79	83	F	24
B_AD1426	AD	0.703	77	F	12
B_AD1427	AD	0.618	86	F	25
B_AD1428	AD	0.483	75	M	13
B_AD1429	AD	0.629	78	F	19
B_AD1430	AD	0.548	85	M	21
B_AD1431	AD	0.579	80	F	22
B_AD1432	AD	0.677	67	M	17
B_AD1433	AD	0.555	82	F	25
B_AD1434	AD	0.746	74	F	15
B_AD1435	AD	0.508	77	F	15
B_AD1436	AD	0.776	86	F	7
B_AD1437	AD	0.737	79	M	27
B_AD1438	AD	0.714	82	M	20
B_AD1439	AD	0.592	77	F	20
B_AD1440	AD	0.782	88	F	22
B_AD1441	AD	0.651	72	F	22
B_AD1442	AD	0.639	82	F	20
B_AD1443	AD	0.626	63	M	16
B_AD1444	AD	0.653	76	F	20
B_AD1445	AD	0.672	74	M	16
B_AD1446	AD	0.677	87	M	11
B_AD1447	AD	0.5	80	M	16
B_AD1448	AD	0.696	87	M	20
B_AD1449	AD	0.681	82	M	14
B_AD1450	AD	0.631	77	F	23
B_AD1451	AD	0.426	84	M	25
B_AD1452	AD	0.74	77	M	13
B_AD1453	AD	0.663	89	M	13
B_AD1454	AD	0.709	79	M	16
B_AD1455	AD	0.739	83	M	18
B_AD1456	AD	0.71	74	M	22
B_AD1457	AD	0.676	88	F	13
B_AD1458	AD	0.695	74	F	23
B_AD1459	AD	0.724	76	F	20
B_AD1460	AD	0.651	85	F	21
B_AD1461	AD	0.475	79	M	18
B_AD1462	AD	0.73	80	M	18
B_AD1463	AD	0.564	85	M	25
B_AD1464	AD	0.676	69	M	26
B_AD1465	AD	0.688	75	F	19
B_AD1466	AD	0.564	78	M	14
B_AD1467	AD	0.485	72	M	24
B_AD1468	AD	0.68	67	F	21
B_AD1469	AD	0.647	87	M	20
B_AD1470	AD	0.599	75	F	20
B_AD1471	AD	0.622	89	F	25
B_AD1472	AD	0.525	77	F	27
B_AD1473	AD	0.6	87	F	16
B_AD1474	AD	0.608	80	F	18
B_AD1475	AD	0.696	88	F	22
B_AD1476	AD	0.732	83	F	22
B_AD1477	AD	0.554	86	F	12
B_AD1478	AD	0.6	78	F	22
B_AD1479	AD	0.545	86	F	22
B_AD1480	AD	0.683	85	F	22
B_AD1481	AD	0.646	61	F	18
B_AD1482	AD	0.554	80	F	11
B_AD1483	AD	0.726	87	F	21
B_AD1484	AD	0.666	84	F	18
B_AD1485	AD	0.753	73	F	12
B_AD1486	AD	0.648	81	M	23
B_AD1487	AD	0.663	77	F	9
B_AD1488	AD	0.747	77	F	22
B_AD1489	AD	0.841	84	F	17
B_AD1490	AD	0.741	92	F	20
B_AD1491	AD	0.636	78	F	18
B_AD1492	AD	0.723	90	F	14
B_AD1493	AD	0.743	78	M	16
B_AD1494	AD	0.694	84	M	16
B_AD1495	AD	0.575	82	F	17
B_AD1496	AD	0.925	85	F	20
B_AD1497	AD	0.614	67	F	16
B_AD1498	AD	0.612	75	F	19
B_AD1499	AD	0.703	83	M	20
B_AD1500	AD	0.902	79	F	12
B_AD1501	AD	0.713	85	F	23
B_AD1502	AD	0.673	77	F	15
B_AD1503	AD	0.673	79	M	14
B_AD1504	AD	0.812	84	M	18
B_AD1505	AD	0.557	66	M	20
B_AD1506	AD	0.583	84	M	19
B_AD1507	AD	0.681	87	F	18
B_AD1508	AD	0.745	82	F	17
B_AD1509	AD	0.714	76	M	14
B_AD1510	AD	0.581	86	F	22
B_AD1511	AD	0.856	87	M	6
B_AD1512	AD	0.581	76	F	16
B_AD1513	AD	0.566	84	F	14
B_AD1514	AD	0.574	89	F	23
B_AD1515	AD	0.64	82	F	24
B_AD1516	AD	0.768	88	F	13
B_AD1517	AD	0.67	85	F	19
B_AD1518	AD	0.679	78	F	24
B_AD1519	AD	0.642	68	F	14
B_AD1520	AD	0.637	66	M	24
B_AD1521	AD	0.586	88	M	20
B_AD1522	AD	0.889	90	F	23
B_AD1523	AD	0.465	89	F	13
B_AD1524	AD	0.71	82	F	23
B_AD1525	AD	0.691	86	F	26
B_AD1526	AD	0.548	86	F	20
B_AD1527	AD	0.705	89	M	16
B_AD1528	AD	0.724	80	F	16
B_AD1529	AD	0.631	87	M	23
B_AD1530	AD	0.651	79	F	21
B_AD1531	AD	0.634	67	F	19
B_AD1532	AD	0.477	84	F	15
B_AD1533	AD	0.666	78	M	22
B_AD1534	AD	0.677	84	F	20
B_AD1535	AD	0.501	87	F	15
B_AD1536	AD	0.507	73	M	15
B_AD1537	AD	0.708	72	F	17
B_AD1538	AD	0.546	83	F	15
B_AD1539	AD	0.712	72	M	23
B_AD1540	AD	0.71	66	F	8
B_AD1541	AD	0.611	82	M	9
B_AD1542	AD	0.607	82	F	19
B_AD1543	AD	0.658	60	M	22
B_AD1544	AD	0.648	89	M	22
B_AD1545	AD	0.577	78	M	20
B_AD1546	AD	0.526	84	F	16
B_AD1547	AD	0.598	85	M	9
B_AD1548	AD	0.619	82	F	8
B_AD1549	AD	0.667	81	M	22
B_AD1550	AD	0.47	86	F	16
B_AD1551	AD	0.78	85	F	18
B_AD1552	AD	0.559	85	F	19
B_AD1553	AD	0.629	73	F	14
B_AD1554	AD	0.626	81	F	24
B_AD1555	AD	0.556	77	F	17
B_AD1556	AD	0.697	65	F	16
B_AD1557	AD	0.471	82	M	25
B_AD1558	AD	0.542	88	F	16
B_AD1559	AD	0.524	82	F	17
B_AD1560	AD	0.448	76	F	15
B_AD1561	AD	0.617	81	F	21
B_AD1562	AD	0.603	76	M	20
B_AD1563	AD	0.371	73	M	23
B_AD1564	AD	0.595	84	F	24
B_AD1565	AD	0.645	83	F	11
B_AD1566	AD	0.604	70	M	19
B_AD1567	AD	0.659	81	M	19
B_AD1568	AD	0.609	82	F	18
B_AD1569	AD	0.648	82	M	14
B_AD1570	AD	0.559	79	M	14
B_AD1571	AD	0.69	78	F	18
B_AD1572	AD	0.859	88	M	14
B_AD1573	AD	0.495	81	M	18
B_AD1574	AD	0.577	75	M	20
B_AD1575	AD	0.819	76	F	25
B_AD1576	AD	0.587	87	M	16
B_AD1577	AD	0.567	82	F	19
B_AD1578	AD	0.792	80	M	18
B_AD1579	AD	0.725	80	F	8
B_AD1580	AD	0.627	79	F	19
B_AD1581	AD	0.497	80	M	13
B_AD1582	AD	0.702	76	F	20
B_AD1583	AD	0.615	84	M	16
B_AD1584	AD	0.665	77	F	22
B_AD1585	AD	0.649	91	F	13
B_AD1586	AD	0.617	75	M	23
B_AD1587	AD	0.409	86	F	19
B_AD1588	AD	0.602	83	M	21
B_AD1589	AD	0.534	85	M	17
B_AD1590	AD	0.654	78	M	18
B_AD1591	AD	0.705	80	M	16
B_AD1592	AD	0.486	71	F	24
B_AD1593	AD	0.68	89	F	22
B_AD1594	AD	0.667	77	M	22
B_AD1595	AD	0.722	71	F	19
B_AD1596	AD	0.753	69	M	22
B_AD1597	AD	0.603	75	F	15
B_AD1598	AD	0.681	79	F	21
B_AD1599	AD	0.66	86	F	12
B_AD1600	AD	0.457	70	F	22
B_AD1601	AD	0.733	83	M	15
B_AD1602	AD	0.677	90	F	13
B_AD1603	AD	0.427	69	M	23
B_AD1604	AD	0.562	82	F	14
B_AD1605	AD	0.549	81	F	19
B_MCI1	MCI	0.885	80	F	18
B_MCI2	MCI	0.678	80	F	24
B_MCI3	MCI	0.609	77	M	24
B_MCI4	MCI	0.54	82	F	28
B_MCI5	MCI	0.763	67	M	26
B_MCI6	MCI	0.558	61	M	22
B_MCI7	MCI	0.717	72	M	25
B_MCI8	MCI	0.646	73	M	23
B_MCI9	MCI	0.549	78	F	21
B_MCI10	MCI	0.565	80	M	19
B_MCI11	MCI	0.598	75	F	26
B_MCI12	MCI	0.648	73	F	25
B_MCI13	MCI	0.671	84	M	25
B_MCI14	MCI	0.67	76	F	26
B_MCI15	MCI	0.623	79	M	30
B_MCI16	MCI	0.57	76	M	24
B_MCI17	MCI	0.69	80	M	25
B_MCI18	MCI	0.689	80	F	22
B_MCI19	MCI	0.548	69	F	29
B_MCI20	MCI	0.291	89	M	26
B_MCI21	MCI	0.589	79	F	29
B_MCI22	MCI	0.651	85	M	28
B_MCI23	MCI	0.561	66	M	28
B_MCI24	MCI	0.604	79	M	19
B_MCI25	MCI	0.667	84	M	26
B_MCI26	MCI	0.542	73	F	24
B_MCI27	MCI	0.537	68	F	25
B_MCI28	MCI	0.637	70	F	29
B_MCI29	MCI	0.395	72	M	28
B_MCI30	MCI	0.625	79	M	25
B_MCI31	MCI	0.551	72	M	29
B_MCI32	MCI	0.677	66	M	26
B_MCI33	MCI	0.741	73	F	26
B_MCI34	MCI	0.398	71	M	24
B_MCI35	MCI	0.581	64	M	26
B_MCI36	MCI	0.665	78	F	27
B_MCI37	MCI	0.696	64	F	21
B_MCI38	MCI	0.647	86	F	28
B_MCI39	MCI	0.61	90	M	24
B_MCI40	MCI	0.732	83	F	28
B_MCI41	MCI	0.644	68	F	28
B_MCI42	MCI	0.677	69	F	25
B_MCI43	MCI	0.714	77	F	27
B_MCI44	MCI	0.513	77	F	30
B_MCI45	MCI	0.465	87	F	25
B_MCI46	MCI	0.686	69	F	29
B_MCI47	MCI	0.649	74	M	27
B_MCI48	MCI	0.691	80	F	26
B_MCI49	MCI	0.696	68	M	26
B_MCI50	MCI	0.801	74	M	26
B_MCI51	MCI	0.654	81	M	30
B_MCI52	MCI	0.687	76	M	29
B_MCI53	MCI	0.736	72	F	26
B_MCI54	MCI	0.73	77	F	19
B_MCI55	MCI	0.531	73	M	22
B_MCI56	MCI	0.645	68	M	28
B_MCI57	MCI	0.601	80	M	23
B_MCI58	MCI	0.594	72	F	24
B_MCI59	MCI	0.609	88	F	21
B_MCI60	MCI	0.701	75	F	25
B_MCI61	MCI	0.774	73	M	27
B_MCI62	MCI	0.709	92	F	23
B_MCI63	MCI	0.556	76	F	21
B_MCI64	MCI	0.787	70	F	26
B_MCI65	MCI	0.578	75	F	28
B_MCI66	MCI	0.786	73	F	24
B_MCI67	MCI	0.699	70	M	19
B_MCI68	MCI	0.698	71	F	25
B_MCI69	MCI	0.619	75	F	26
B_MCI70	MCI	0.761	77	M	27
B_MCI71	MCI	0.663	70	F	27
B_MCI72	MCI	0.694	78	F	26
B_MCI73	MCI	0.548	60	F	29
B_MCI74	MCI	0.714	81	M	24
B_MCI75	MCI	0.519	81	F	21
B_MCI76	MCI	0.586	73	M	23
B_MCI77	MCI	0.524	71	F	26
B_MCI78	MCI	0.548	75	F	27
B_MCI79	MCI	0.688	73	F	27
B_MCI80	MCI	0.692	78	F	28
B_MCI81	MCI	0.634	71	M	25
B_MCI82	MCI	0.628	69	F	22
B_MCI83	MCI	0.645	61	F	27
B_MCI84	MCI	0.632	76	F	23
B_MCI85	MCI	0.467	83	F	24
B_MCI86	MCI	0.676	77	M	29
B_MCI87	MCI	0.674	82	F	25
B_MCI88	MCI	0.458	75	F	21
B_MCI89	MCI	0.67	80	M	27
B_MCI90	MCI	0.685	76	F	23
B_MCI91	MCI	0.652	74	M	29
B_MCI92	MCI	0.367	77	F	29
B_MCI93	MCI	0.53	71	F	22
B_MCI94	MCI	0.638	82	F	23
B_MCI95	MCI	0.625	74	M	28
B_MCI96	MCI	0.521	68	F	21
B_MCI97	MCI	0.644	76	F	28
B_MCI98	MCI	0.624	74	M	26
B_MCI99	MCI	0.664	73	M	29
B_MCI100	MCI	0.622	77	F	27
B_MCI101	MCI	0.626	75	M	28
B_MCI102	MCI	0.595	68	F	25
B_MCI103	MCI	0.816	76	M	14
B_MCI104	MCI	0.617	75	M	26
B_MCI105	MCI	0.594	70	F	25
B_MCI106	MCI	0.508	76	M	28
B_MCI107	MCI	0.511	89	F	23
B_MCI108	MCI	0.6	83	M	26
B_MCI109	MCI	0.623	86	M	22
B_MCI110	MCI	0.597	74	F	27
B_MCI111	MCI	0.598	74	F	27
B_MCI112	MCI	0.507	70	M	22
B_MCI113	MCI	0.751	60	M	23
B_MCI114	MCI	0.708	78	F	29
B_MCI115	MCI	0.683	78	M	25
B_MCI116	MCI	0.741	70	F	25
B_MCI117	MCI	0.704	65	F	27
B_MCI118	MCI	0.652	86	F	22
B_MCI119	MCI	0.468	69	F	24
B_MCI120	MCI	0.523	83	F	20
B_MCI121	MCI	0.489	79	F	26
B_MCI122	MCI	0.68	77	F	25
B_MCI123	MCI	0.572	75	F	27
B_MCI124	MCI	0.517	82	M	22
B_MCI125	MCI	0.683	82	F	28
B_MCI126	MCI	0.597	78	M	23
B_MCI127	MCI	0.691	78	F	19
B_MCI128	MCI	0.66	77	F	29
B_MCI129	MCI	0.683	76	F	24
B_MCI130	MCI	0.724	71	F	22
B_MCI131	MCI	0.617	76	F	26
B_MCI132	MCI	0.67	83	F	24
B_MCI133	MCI	0.62	85	M	21
B_MCI134	MCI	0.645	72	F	25
B_MCI135	MCI	0.69	80	M	25
B_MCI136	MCI	0.583	73	F	26
B_MCI137	MCI	0.69	92	F	22
B_MCI138	MCI	0.532	85	F	21
B_MCI139	MCI	0.674	81	F	26
B_MCI140	MCI	0.608	82	F	26
B_MCI141	MCI	0.714	70	M	25
B_MCI142	MCI	0.723	84	F	30
B_MCI143	MCI	0.735	78	M	20
B_MCI144	MCI	0.685	76	M	22
B_MCI145	MCI	0.675	78	M	26
B_MCI146	MCI	0.56	75	M	21
B_MCI147	MCI	0.535	87	F	27
B_MCI148	MCI	0.47	69	M	28
B_MCI149	MCI	0.559	65	F	24
B_MCI150	MCI	0.526	72	M	26
B_MCI151	MCI	0.668	69	F	26
B_MCI152	MCI	0.586	73	M	22
B_MCI153	MCI	0.554	81	F	26
B_MCI154	MCI	0.714	82	F	20
B_MCI155	MCI	0.668	75	M	21
B_MCI156	MCI	0.703	73	M	28
B_MCI157	MCI	0.546	73	F	21
B_MCI158	MCI	0.484	70	F	26
B_MCI159	MCI	0.617	74	F	26
B_MCI160	MCI	0.697	60	M	30
B_MCI161	MCI	0.739	68	M	25
B_MCI162	MCI	0.476	66	M	24
B_MCI163	MCI	0.575	68	M	26
B_MCI164	MCI	0.559	75	M	23
B_MCI165	MCI	0.753	72	F	16
B_MCI166	MCI	0.646	93	M	24
B_MCI167	MCI	0.464	68	F	24
B_MCI168	MCI	0.745	69	M	24
B_MCI169	MCI	0.818	81	F	24
B_MCI170	MCI	0.558	76	F	18
B_MCI171	MCI	0.791	69	F	20
B_MCI172	MCI	0.673	69	M	29
B_MCI173	MCI	0.569	68	M	30
B_MCI174	MCI	0.659	69	M	25
B_MCI175	MCI	0.612	72	F	26
B_MCI176	MCI	0.66	85	M	24
B_MCI177	MCI	0.679	77	M	25
B_MCI178	MCI	0.758	77	F	28
B_MCI179	MCI	0.738	78	F	23
B_MCI180	MCI	0.641	81	M	27
B_MCI181	MCI	0.65	71	F	23
B_MCI182	MCI	0.816	71	F	26
B_MCI183	MCI	0.63	66	M	22
B_MCI184	MCI	0.587	79	F	25
B_MCI185	MCI	0.695	81	F	26
B_MCI186	MCI	0.705	70	M	24
B_MCI187	MCI	0.844	76	F	19
B_MCI188	MCI	0.532	71	F	28
B_MCI189	MCI	0.756	71	M	23
B_MCI190	MCI	0.664	77	M	26
B_MCI191	MCI	0.589	79	M	30
B_MCI192	MCI	0.536	71	M	27
B_MCI193	MCI	0.729	80	M	25
B_MCI194	MCI	0.647	66	M	26
B_MCI195	MCI	0.669	73	F	29
B_MCI196	MCI	0.623	73	F	25
B_MCI197	MCI	0.371	75	M	29
B_MCI198	MCI	0.587	73	M	26
B_MCI199	MCI	0.577	71	F	23
B_MCI200	MCI	0.564	74	F	20
B_MCI201	MCI	0.643	77	M	29
B_MCI202	MCI	0.554	86	F	26
B_MCI203	MCI	0.709	75	M	29
B_MCI204	MCI	0.568	66	F	22
B_MCI205	MCI	0.648	83	M	25
B_MCI206	MCI	0.494	82	F	21
B_MCI207	MCI	0.709	83	F	27
B_MCI208	MCI	0.484	81	M	26
B_MCI209	MCI	0.623	75	F	21
B_MCI210	MCI	0.772	87	F	23
B_MCI211	MCI	0.504	64	M	28
B_MCI212	MCI	0.663	75	F	24
B_MCI213	MCI	0.449	71	F	23
B_MCI214	MCI	0.712	68	M	18
B_MCI215	MCI	0.675	79	M	29
B_MCI216	MCI	0.647	77	M	23
B_MCI217	MCI	0.604	66	F	23
B_MCI218	MCI	0.392	76	M	25
B_MCI219	MCI	0.535	65	F	24
B_MCI220	MCI	0.508	78	F	23
B_MCI221	MCI	0.692	74	F	24
B_MCI222	MCI	0.694	78	F	20
B_MCI223	MCI	0	68	F	25
B_MCI224	MCI	0.584	73	F	28
B_MCI225	MCI	0.581	87	F	29
B_MCI226	MCI	0.593	70	F	26
B_MCI227	MCI	0.594	73	M	26
B_MCI228	MCI	0.714	65	M	27
B_MCI229	MCI	0.659	81	F	20
B_MCI230	MCI	0.731	75	M	27
B_MCI231	MCI	0.551	81	F	26
B_MCI232	MCI	0.745	82	M	25
B_MCI233	MCI	0.556	77	M	25
B_MCI234	MCI	0.668	71	F	25
B_MCI235	MCI	0.733	73	M	23
B_MCI236	MCI	0.614	80	F	24
B_MCI237	MCI	0.615	74	F	27
B_MCI238	MCI	0.438	73	F	28
B_MCI239	MCI	0.679	70	M	26
B_MCI240	MCI	0.784	74	F	28
B_MCI241	MCI	0.602	77	M	26
B_MCI242	MCI	0.728	80	M	27
B_MCI243	MCI	0.717	76	F	25
B_MCI244	MCI	0.539	68	F	21
B_MCI245	MCI	0.69	83	F	23
B_MCI246	MCI	0.672	81	F	24
B_MCI247	MCI	0.635	89	F	26
B_MCI248	MCI	0.633	72	F	16
B_MCI249	MCI	0.624	66	M	25
B_MCI250	MCI	0.601	86	F	17
B_MCI251	MCI	0.383	77	F	26
B_MCI252	MCI	0.524	70	M	25
B_MCI253	MCI	0.646	65	F	28
B_MCI254	MCI	0.465	79	M	29
B_MCI255	MCI	0.743	78	M	25
B_MCI256	MCI	0.568	76	M	28
B_MCI257	MCI	0.559	77	M	25
B_MCI258	MCI	0.562	74	F	28
B_MCI259	MCI	0.542	67	M	18
B_MCI260	MCI	0.658	70	M	26
B_MCI261	MCI	0.588	69	M	28
B_MCI262	MCI	0.653	78	F	23
B_MCI263	MCI	0.664	77	M	24
B_MCI264	MCI	0.599	74	F	27
B_MCI265	MCI	0.658	83	F	20
B_MCI266	MCI	0.677	73	F	28
B_MCI267	MCI	0.63	77	F	25
B_MCI268	MCI	0.626	76	F	25
B_MCI269	MCI	0.456	71	F	24
B_MCI270	MCI	0.555	76	M	28
B_MCI271	MCI	0.429	72	F	25
B_MCI272	MCI	0.703	70	F	22
B_MCI273	MCI	0.658	66	M	23
B_MCI274	MCI	0.686	80	M	25
B_MCI275	MCI	0.657	72	F	21
B_MCI276	MCI	0.658	81	F	17
B_MCI277	MCI	0.501	68	F	30
B_MCI278	MCI	0.802	94	M	22
B_MCI279	MCI	0.829	76	F	27
B_MCI280	MCI	0.607	79	M	29
B_MCI281	MCI	0.588	73	F	25
B_MCI282	MCI	0.602	77	F	22
B_MCI283	MCI	0.743	71	M	23
B_MCI284	MCI	0.719	62	F	26
B_MCI285	MCI	0.699	76	F	27
B_MCI286	MCI	0.505	75	M	26
B_MCI287	MCI	0.663	82	F	23
B_MCI288	MCI	0.727	84	M	19
B_MCI289	MCI	0.731	77	M	26
B_MCI290	MCI	0.709	74	F	26
B_MCI291	MCI	0.629	64	F	23
B_MCI292	MCI	0.542	91	M	22
B_MCI293	MCI	0.669	81	F	25
B_MCI294	MCI	0.508	80	F	25
B_MCI295	MCI	0.614	79	F	22
B_MCI296	MCI	0.715	79	F	17
B_MCI297	MCI	0.616	71	F	26
B_MCI298	MCI	0.73	72	M	23
B_MCI299	MCI	0.58	69	F	30
B_MCI300	MCI	0.567	72	M	25
B_MCI301	MCI	0.643	71	M	23
B_MCI302	MCI	0.59	90	M	26
B_MCI303	MCI	0.72	78	M	25
B_MCI304	MCI	0.529	69	M	23
B_MCI305	MCI	0.617	78	F	21
B_MCI306	MCI	0.743	75	F	12
B_MCI307	MCI	0.473	80	M	28
B_MCI308	MCI	0.608	80	F	24
B_MCI309	MCI	0.729	80	F	23
B_MCI310	MCI	0.685	70	M	29
B_MCI311	MCI	0.618	89	M	24
B_MCI312	MCI	0.706	76	M	30
B_MCI313	MCI	0.546	71	M	29
B_MCI314	MCI	0.664	82	M	23
B_MCI315	MCI	0.636	80	F	25
B_MCI316	MCI	0.635	81	F	26
B_MCI317	MCI	0.694	71	F	26
B_MCI318	MCI	0.611	66	M	23
B_MCI319	MCI	0.572	70	F	20
B_MCI320	MCI	0.6	92	F	26
B_MCI321	MCI	0.748	84	M	27
B_MCI322	MCI	0.791	78	F	24
B_MCI323	MCI	0.55	82	M	26
B_MCI324	MCI	0.554	76	F	29
B_MCI325	MCI	0.59	76	F	22
B_MCI326	MCI	0.599	74	M	25
B_MCI327	MCI	0.572	70	F	28
B_MCI328	MCI	0.696	86	M	24
B_MCI329	MCI	0.592	81	F	26
B_MCI330	MCI	0.614	75	M	28
B_MCI331	MCI	0.546	84	M	27
B_MCI332	MCI	0.704	72	F	24
B_MCI333	MCI	0.633	87	M	25
B_MCI334	MCI	0.599	68	F	30
B_MCI335	MCI	0.521	75	M	26
B_MCI336	MCI	0.795	73	M	29
B_MCI337	MCI	0.51	74	M	25
B_MCI338	MCI	0.57	77	F	26
B_MCI339	MCI	0.657	89	M	21
B_MCI340	MCI	0.577	78	M	26
B_MCI341	MCI	0.655	80	F	28
B_MCI342	MCI	0.513	82	F	23
B_MCI343	MCI	0.627	75	F	20
B_MCI344	MCI	0.787	77	F	24
B_MCI345	MCI	0.577	77	M	27
B_MCI346	MCI	0.619	74	M	21
B_MCI347	MCI	0.654	82	M	23
B_MCI348	MCI	0.419	89	F	20
B_MCI349	MCI	0.676	71	F	26
B_MCI350	MCI	0.672	75	M	23
B_MCI351	MCI	0.711	75	F	21
B_MCI352	MCI	0.503	80	M	27
B_MCI353	MCI	0.754	81	F	28
B_MCI354	MCI	0.579	85	F	25
B_MCI355	MCI	0.614	82	F	23
B_MCI356	MCI	0.481	74	F	25
B_MCI357	MCI	0.54	81	M	29
B_MCI358	MCI	0.531	61	F	25
B_MCI359	MCI	0.706	80	M	23
B_MCI360	MCI	0.537	76	M	22
B_MCI361	MCI	0.729	73	M	26
B_MCI362	MCI	0.573	85	M	22
B_MCI363	MCI	0.555	81	F	26
B_MCI364	MCI	0.631	72	F	29
B_MCI365	MCI	0.762	84	F	25
B_MCI366	MCI	0.691	73	M	26
B_MCI367	MCI	0.664	72	F	25
B_MCI368	MCI	0.567	73	M	22
B_MCI369	MCI	0.661	76	M	23
B_MCI370	MCI	0.569	76	F	28
B_MCI371	MCI	0.637	84	M	22
B_MCI372	MCI	0.714	88	F	22
B_MCI373	MCI	0.542	75	M	25
B_MCI374	MCI	0.68	79	F	28
B_MCI375	MCI	0.478	74	F	30
B_MCI376	MCI	0.493	80	M	28
B_MCI377	MCI	0.586	90	F	22
B_MCI378	MCI	0.612	86	M	20
B_MCI379	MCI	0.554	79	M	25
B_MCI380	MCI	0.76	89	M	21
B_MCI381	MCI	0.54	75	M	26
B_MCI382	MCI	0.537	90	M	22
B_MCI383	MCI	0.525	71	F	24
B_MCI384	MCI	0.693	78	F	21
B_MCI385	MCI	0.556	61	M	29
B_MCI386	MCI	0.449	74	F	29
B_MCI387	MCI	0.593	76	F	27
B_MCI388	MCI	0.552	82	F	22
B_MCI389	MCI	0.646	69	M	29
B_MCI390	MCI	0.743	73	F	27
B_MCI391	MCI	0.612	70	F	23
B_MCI392	MCI	0.751	74	F	29
B_MCI393	MCI	0.538	74	F	29
[truncated: 1,101 more rows]
