# Supplementary material for: Identification of potential blood biomarkers for early diagnosis of Alzheimer’s disease through RNA sequencing analysis
Source: Alzheimers Res Ther. 2020 Jul 16;12:87. doi: 10.1186/s13195-020-00654-x (PMC7367375; doi:10.1186/s13195-020-00654-x)
Supplement: Supplementary file 3 — Additional file 3:. Supplementary Table S3. RNA-seq data. [file 13195_2020_654_MOESM3_ESM.xlsx]

## Sheet: TableS1.02.Neutrophils_cibersor
Supplementary Table S3. RNA-seq data
ID	input read	unique map read	%unique map read	multi-map read	%multi-map read
CN1	38738042	32281748	83.33	5669233	14.63
CN2	43437493	35770695	82.35	4828581	11.12
CN3	41580382	35335886	84.98	3879605	9.33
CN4	38680554	32380107	83.71	4667081	12.07
CN5	52621402	44461283	84.49	6046086	11.49
CN6	42156313	34416681	81.64	5524967	13.11
CN7	37891878	30756565	81.17	5342398	14.1
CN8	41651101	35036653	84.12	4765051	11.44
CN9	33995977	28855942	84.88	3563074	10.48
CN10	33723400	27951025	82.88	3725382	11.05
CN11	48770325	40215611	82.46	6057421	12.42
CN12	45056575	37496035	83.22	5473712	12.15
CN13	46199951	33159421	71.77	10296788	22.29
CN14	46986691	38757545	82.49	5684887	12.1
CN15	48497978	38329604	79.03	7500789	15.47
CN16	38786000	31381546	80.91	5820855	15.01
CN17	43828343	35825009	81.74	6117918	13.96
CN18	20213317	16712079	82.68	3115591	15.41
CN19	45102775	37162536	82.4	7124034	15.8
CN20	39569770	32730313	82.72	4840390	12.23
CN21	37246570	30948557	83.09	5588424	15
CN22	40496782	33778831	83.41	5970999	14.74
CN23	39208083	33495032	85.43	3861244	9.85
CN24	33655211	26685306	79.29	5880567	17.47
CN25	42254178	35548751	84.13	5492378	13
CN26	35527401	29267039	82.38	3870888	10.9
CN27	21357979	17810811	83.39	2837104	13.28
CN28	26998423	21969469	81.37	4187636	15.51
CN29	33874189	28613577	84.47	4264953	12.59
CN30	37797756	31591212	83.58	4372169	11.57
CN31	51144517	43122065	84.31	5453181	10.66
CN32	46180795	38754699	83.92	6165448	13.35
CN33	42326303	35994375	85.04	4671561	11.04
CN34	42176609	35207690	83.48	4380131	10.39
CN35	39911892	33573973	84.12	4276005	10.71
CN36	41425953	34847639	84.12	4694015	11.33
CN37	40392736	34647139	85.78	4005420	9.92
CN38	43539014	36332750	83.45	5460328	12.54
CN39	35592066	29848616	83.86	4407500	12.38
CN40	43549327	37232122	85.49	4333506	9.95
CN41	51096711	42786764	83.74	5339579	10.45
CN42	33210593	27751654	83.56	3397682	10.23
CN43	48108518	40124327	83.4	5876843	12.22
CN44	38023597	31338331	82.42	5414501	14.24
CN45	75085646	61828781	82.34	11058654	14.73
CN46	45535400	37160050	81.61	6809472	14.95
CN47	47665727	39650127	83.18	5665992	11.89
CN48	55410530	46338999	83.63	7336435	13.24
CN49	50604280	42172960	83.34	6991428	13.82
CN50	41814735	35794652	85.6	4791922	11.46
CN51	62879526	54088956	86.02	6886240	10.95
CN52	34968484	27376360	78.29	6325683	18.09
CN53	39147402	33080535	84.5	4856305	12.41
CN54	38617440	31676669	82.03	5354739	13.87
CN55	33599695	28716809	85.47	3817926	11.36
CN56	43124111	36049205	83.59	5880509	13.64
CN57	37261038	30678600	82.33	4658592	12.5
CN58	46888079	39622549	84.5	5420305	11.56
CN59	46012105	38482029	83.63	6176980	13.42
CN60	66149894	53203639	80.43	10754217	16.26
CN61	68233666	55152991	80.83	10981662	16.09
CN62	38035501	27746913	72.95	8907475	23.42
CN63	36003287	29671276	82.41	4854694	13.48
CN64	42733637	28068087	65.68	12683856	29.68
CN65	64252037	51486583	80.13	8745830	13.61
CN66	43277634	35554690	82.15	6134351	14.17
CN67	44268592	35246285	79.62	7378769	16.67
CN68	43417076	36172640	83.31	5998954	13.82
CN69	38898797	28082171	72.19	8707450	22.38
CN70	39153265	33165761	84.71	4884079	12.47
CN71	41331197	33331701	80.65	6601319	15.97
CN72	48096511	41137257	85.53	5494416	11.42
CN73	59300091	45753546	77.16	11456912	19.32
CN74	37808616	32637878	86.32	3187632	8.43
CN75	42280794	35337824	83.58	5666681	13.4
CN76	49709374	40561837	81.6	7455907	15
CN77	36873087	29711657	80.58	5792741	15.71
CN78	44933706	37261456	82.93	6314021	14.05
CN79	30388753	23637024	77.78	5771000	18.99
CN80	37766933	25082527	66.41	10001609	26.48
CN81	46618585	37830284	81.15	6845317	14.68
CN82	47464746	36188373	76.24	8641419	18.21
CN83	53931558	43442127	80.55	8708673	16.15
CN84	44829178	37126650	82.82	4281630	9.55
CN85	44340443	35851900	80.86	6368287	14.36
CN86	50981867	42118072	82.61	6909417	13.55
CN87	55307089	45573061	82.4	7224015	13.06
CN88	38091838	31811946	83.51	4458812	11.71
CN89	44145826	37635143	85.25	4973672	11.27
CN90	33579561	28145807	83.82	3704742	11.03
CN91	45806394	38559376	84.18	5657988	12.35
AD1	43879625	26366167	60.09	14626244	33.33
AD2	42689834	34961735	81.9	5203070	12.19
AD3	47205800	39489440	83.65	4861985	10.3
AD4	52807596	42870384	81.18	6840993	12.95
AD5	51101751	42580571	83.33	5643598	11.04
AD6	37759824	30543002	80.89	4508045	11.94
AD7	41620546	34678126	83.32	4996756	12.01
AD8	45392968	38713876	85.29	4676450	10.3
AD9	42183575	34499109	81.78	5708748	13.53
AD10	35401911	30215198	85.35	3694322	10.44
AD11	44993077	38283885	85.09	4334731	9.63
AD12	44306906	36271226	81.86	5696353	12.86
AD13	44728658	37952290	84.85	4414587	9.87
AD14	21421085	18659771	87.11	1762586	8.23
AD15	41132524	34646422	84.23	4447788	10.81
AD16	38289076	32035770	83.67	4561295	11.91
AD17	37957041	31661535	83.41	4156146	10.95
AD18	55256539	45712888	82.73	7891232	14.28
AD19	38117724	30779233	80.75	5826989	15.29
AD20	48386994	40292309	83.27	6235394	12.89
AD21	42034687	35881461	85.36	3745429	8.91
AD22	36887674	30810914	83.53	4705447	12.76
AD23	46015591	37630386	81.78	6574249	14.29
AD24	40275069	32569100	80.87	6178434	15.34
AD25	48780590	40036540	82.07	6279903	12.87
AD26	41701476	34360461	82.4	5952771	14.27
AD27	45824006	39202939	85.55	5021674	10.96
AD28	41348829	34165945	82.63	5646690	13.66
AD29	59732166	49841707	83.44	7033416	11.77
AD30	45227672	37949925	83.91	6155811	13.61
AD31	64641927	55296330	85.54	7481993	11.57
AD32	67478717	57279795	84.89	8359138	12.39
AD33	46581553	39819612	85.48	5157861	11.07
AD34	53434773	46373992	86.79	5369562	10.05
AD35	45019828	37261388	82.77	5904342	13.11
AD36	57431019	50111515	87.26	5473893	9.53
AD37	60745690	51929232	85.49	7022607	11.56
AD38	55459833	46871546	84.51	6779482	12.22
AD39	46096724	38481127	83.48	5840211	12.67
AD40	47105420	36619564	77.74	8954000	19.01
AD41	43436279	35973589	82.82	5874854	13.53
AD42	42225315	35405470	83.85	5211491	12.34
AD43	50933017	42298088	83.05	6870632	13.49
AD44	54952100	46514162	84.64	6404636	11.65
AD45	39661842	32134069	81.02	6427216	16.21
AD46	55192062	46547807	84.34	6805855	12.33
AD47	44866596	37751597	84.14	5697794	12.7
AD48	47715341	38726681	81.16	7390621	15.49
AD49	48386841	40032162	82.73	6920178	14.3
AD50	57080490	48100147	84.27	7206884	12.63
AD51	46068361	38668199	83.94	6034231	13.1
AD52	61046534	50966041	83.49	8113502	13.29
AD53	39711008	33933251	85.45	4529897	11.41
AD54	44038561	37673146	85.55	5414145	12.29
AD55	48032632	39501150	82.24	6999501	14.57
AD56	47619454	40421452	84.88	5218315	10.96
AD57	50397632	43029301	85.38	5412888	10.74
AD58	45083051	38061812	84.43	5852514	12.98
AD59	53882869	46305021	85.94	5822200	10.81
AD60	63426390	54628724	86.13	7085250	11.17
AD61	59294859	50770377	85.62	6885123	11.61
AD62	40892426	32449182	79.35	7093694	17.35
AD63	37373344	31574301	84.48	4458098	11.93
AD64	48051985	38390497	79.89	8016477	16.68
AD65	58117841	48514925	83.48	7809729	13.44
AD66	33273183	27357370	82.22	4749074	14.27
AD67	62325050	53779442	86.29	6737136	10.81
AD68	57661154	50008826	86.73	5756995	9.98
AD69	37560038	31571307	84.06	4512153	12.01
AD70	50994927	43859176	86.01	5679540	11.14
AD71	46578300	39625922	85.07	5524784	11.86
AD72	51637441	44133333	85.47	5758139	11.15
AD73	56827712	46604111	82.01	8422497	14.82
AD74	39328653	33058848	84.06	5114497	13
AD75	41265732	35776736	86.7	4353010	10.55
AD76	39425781	34101393	86.5	4143720	10.51
AD77	36054712	30524237	84.66	4382951	12.16
AD78	43680609	36456460	83.46	5833210	13.35
AD79	39251369	34065714	86.79	3650633	9.3
AD80	48347712	42023652	86.92	4790689	9.91
AD81	48136308	41457228	86.12	5218675	10.84
AD82	47975345	40108965	83.6	6090236	12.69
AD83	51971487	43832842	84.34	6567497	12.64
AD84	41988558	35657679	84.92	5079190	12.1
AD85	44330090	38034920	85.8	4873440	10.99
AD86	44394303	37683362	84.88	5368135	12.09
AD87	31518054	25965918	82.38	4653034	14.76
AD88	32672130	27832230	85.19	3824013	11.7
AD89	42760989	36112713	84.45	5307367	12.41
AD90	62577534	52196252	83.41	8686088	13.88
AD91	42826035	35636697	83.21	5564916	12.99
AD92	40820723	35722187	87.51	3767588	9.23
AD93	33802215	28548727	84.46	4354020	12.88
AD94	23716258	20348923	85.8	2655990	11.2
AD95	48589107	41593529	85.6	5261474	10.83
AD96	30993122	26364366	85.07	3450125	11.13
AD97	52905832	43651736	82.51	7408752	14
AD98	33894805	28047009	82.75	4537122	13.39
AD99	61816489	53505108	86.55	6515562	10.54
AD100	51518272	43948692	85.31	6435227	12.49
AD101	68732018	57789670	84.08	9457284	13.76
AD102	60041224	51207557	85.29	7172178	11.95
AD103	50271535	41671743	82.89	7196623	14.32
AD104	50782609	42624897	83.94	6272283	12.35
AD105	47058071	40486330	86.03	5122639	10.89
AD106	38636660	26964284	69.79	10166463	26.31
AD107	24781554	17365130	70.07	6470267	26.11
AD108	58097510	49439574	85.1	7205029	12.4
AD109	34321826	28490074	83.01	4762204	13.88
AD110	31608956	24736020	78.26	5944576	18.81
AD111	42218461	35826193	84.86	5437639	12.88
AD112	29235772	23049827	78.84	5120880	17.52
AD113	49122339	41885309	85.27	5706454	11.62
AD114	66764057	53782776	80.56	11207874	16.79
AD115	23973126	17517312	73.07	5214981	21.75
AD116	38704644	31711162	81.93	5736189	14.82
AD117	29923813	20026050	66.92	8857905	29.6
AD118	36046664	29417725	81.61	5492819	15.24
AD119	35377001	29254850	82.69	5004647	14.15
AD120	72348396	61999968	85.7	8436343	11.66
AD121	26670486	22093756	82.84	3776432	14.16
AD122	44591310	35480043	79.57	7625543	17.1
AD123	34942092	27441147	78.53	6595068	18.87
AD124	29985008	22306931	74.39	6561006	21.88
AD125	79771272	68686073	86.1	9532540	11.95
AD126	74508996	62702566	84.15	10144484	13.62
AD127	47898845	39391798	82.24	7485731	15.63
AD128	35530672	30052999	84.58	4626468	13.02
AD129	41039203	33226803	80.96	6366663	15.51
AD130	45562903	36783643	80.73	7545207	16.56
AD131	51588263	42646933	82.67	7476147	14.49
AD132	35181253	30357016	86.29	4128058	11.73
AD133	42471455	36536923	86.03	4883401	11.5
AD134	53311657	44475095	83.42	7758072	14.55
AD135	22852072	19732972	86.35	2570726	11.25
AD136	44696871	34261875	76.65	9189111	20.56
AD137	42631042	36415558	85.42	5140674	12.06
AD138	33367529	28502893	85.42	4019267	12.05
AD139	49120425	41670720	84.83	6230848	12.68
AD140	53813077	45544496	84.63	6573525	12.22
AD141	18880847	16364632	86.67	1906211	10.1
AD142	49744042	42124537	84.68	6325652	12.72
AD143	36350790	31658628	87.09	3610302	9.93
AD144	51349777	37410865	72.85	12193411	23.75
AD145	45062543	39610636	87.9	4485105	9.95
AD146	52606636	43637514	82.95	7671553	14.58
AD147	28183113	21729590	77.1	5589896	19.83
AD148	32058259	26990990	84.19	4305822	13.43
AD149	34101261	28668025	84.07	4305102	12.62
AD150	27304776	23251263	85.15	3322850	12.17
AD151	32662989	27814239	85.16	3989775	12.21
AD152	34354931	28931020	84.21	4558424	13.27
AD153	24192184	20300418	83.91	3317414	13.71
AD154	43697853	30985878	70.91	10782342	24.67
AD155	24972225	20997434	84.08	3214905	12.87
AD156	56543566	46154316	81.63	8223229	14.54
AD157	36992238	29905851	80.84	5982178	16.17
AD158	39789356	33343681	83.8	4322092	10.86
AD159	35374532	29619789	83.73	4457288	12.6
AD160	47045833	36606301	77.81	7196577	15.3
AD161	41888641	31442858	75.06	8178074	19.52
AD162	38271766	31610490	82.59	4385935	11.46
AD163	39800617	30133997	75.71	7957758	19.99
AD164	39811688	32561176	81.79	5992401	15.05
AD165	38679233	33059272	85.47	4315041	11.16
AD166	34033391	28248595	83	4634709	13.62
AD167	26442710	21338129	80.7	4258316	16.1
AD168	26130600	17977954	68.8	7486420	28.65
AD169	35869894	29611257	82.55	4597108	12.82
AD170	29184032	24941040	85.46	2977910	10.2
AD171	36220584	30754599	84.91	4675033	12.91
AD172	46077837	37954401	82.37	6735572	14.62
AD173	34110630	26907646	78.88	5806978	17.02
AD174	48290295	40490608	83.85	5538715	11.47
AD175	45788954	38588172	84.27	5455410	11.91
AD176	32466362	26891828	82.83	4489365	13.83
AD177	54960519	47729633	86.84	6177709	11.24
AD178	42666852	36379478	85.26	5062574	11.87
AD179	50421040	42591045	84.47	6294984	12.48
AD180	46718984	37206998	79.64	5529209	11.84
AD181	87839502	72845997	82.93	12697448	14.46
AD182	31182207	16993037	54.5	12037684	38.6
AD183	39850549	31045523	77.9	7402668	18.58
AD184	52978043	44800394	84.56	6439950	12.16
AD185	73485629	61866170	84.19	9248559	12.59
AD186	58758279	46619629	79.34	10442177	17.77
AD187	63927569	53007058	82.92	9165018	14.34
AD188	72579738	58500213	80.6	11397840	15.7
AD189	47336434	40083985	84.68	5885465	12.43
AD190	16725746	13620080	81.43	2756964	16.48
AD191	46489187	40315266	86.72	4710163	10.13
AD192	62279397	53589525	86.05	6961317	11.18
AD193	38491003	32122415	83.45	5042201	13.1
AD194	49894736	41647344	83.47	6646866	13.32
AD195	44935547	36304537	80.79	6001328	13.36
AD196	35962244	31643710	87.99	3648745	10.15
AD197	73143045	61230911	83.71	9683050	13.24
AD198	43043821	36022963	83.69	4702249	10.92
AD199	24488031	20836523	85.09	2828589	11.55
AD200	25985155	21024347	80.91	4442059	17.09
AD201	43905182	36236027	82.53	6188712	14.1
AD202	28030096	23447036	83.65	3754859	13.4
AD203	50097006	40737761	81.32	7957349	15.88
AD204	38934451	33068976	84.94	4745530	12.19
AD205	66310271	56477057	85.17	8132111	12.26
AD206	21323747	17821574	83.58	3105129	14.56
AD207	52205701	44369080	84.99	5978587	11.45
AD208	37973690	31845181	83.86	4687861	12.35
AD209	38466572	29925692	77.8	7248801	18.84
AD210	34409870	28898552	83.98	4834383	14.05
AD211	63977171	54616033	85.37	7597087	11.87
AD212	39429858	32200567	81.67	6561829	16.64
AD213	31591985	25243313	79.9	5781617	18.3
AD214	38586372	32471263	84.15	5473314	14.18
AD215	49219366	42362487	86.07	5590316	11.36
AD216	17411636	14048293	80.68	3060847	17.58
AD217	28368688	22831919	80.48	4992101	17.6
AD218	51193034	42280261	82.59	7295117	14.25
AD219	59031925	50916042	86.25	6780418	11.49
AD220	32005241	25910001	80.96	4830666	15.09
AD221	21660652	16993171	78.45	4249324	19.62
AD222	42232298	33016066	78.18	8007975	18.96
AD223	58128933	47918319	82.43	8592307	14.78
AD224	60051332	48632073	80.98	9096436	15.15
AD225	40898286	34965382	85.49	4837759	11.83
AD226	52031684	39729847	76.36	10436636	20.06
AD227	40028903	34038983	85.04	4901831	12.25
AD228	47247237	38836368	82.2	6674843	14.13
AD229	30047638	25313592	84.24	3844219	12.79
AD230	42792312	34129889	79.76	7849458	18.34
AD231	61485029	49696594	80.83	10108083	16.44
AD232	38474971	29827310	77.52	6094250	15.84
AD233	44286269	39537291	89.28	3463086	7.82
AD234	41605732	35323536	84.9	4643182	11.16
AD235	53031379	42337398	79.83	9238634	17.42
AD236	45512534	37581651	82.57	7058368	15.51
AD237	40086993	32563795	81.23	5956886	14.86
AD238	30609738	26162438	85.47	3852067	12.58
AD239	14652283	12415732	84.74	1905698	13.01
AD240	37615991	31725004	84.34	4493892	11.95
AD241	49885293	41079207	82.35	6191100	12.41
AD242	32212331	27296233	84.74	3846106	11.94
AD243	44055960	35300528	80.13	6599546	14.98
AD244	37423758	30174455	80.63	4847589	12.95
AD245	45314234	37164478	82.02	6543971	14.44
AD246	35651517	29612141	83.06	4240495	11.89
AD247	32104649	26438792	82.35	5042362	15.71
AD248	37149776	31009127	83.47	4418459	11.89
AD249	29505441	24931415	84.5	3950272	13.39
AD250	46658646	32329873	69.29	10918517	23.4
AD251	51349986	42135631	82.06	6322410	12.31
AD252	38220465	31247584	81.76	4714736	12.34
AD253	40518727	29476121	72.75	8735173	21.56
AD254	43964531	35864862	81.58	5864748	13.34
AD255	42680145	35080724	82.19	5533573	12.97
AD256	43571329	37504039	86.08	4738680	10.88
AD257	39660706	32393706	81.68	5342668	13.47
AD258	64394939	55096128	85.56	7541552	11.71
AD259	39347414	32325750	82.15	4687576	11.91
AD260	29739452	23811388	80.07	4824050	16.22
AD261	35074989	28814082	82.15	3935270	11.22
AD262	32880006	27027876	82.2	5141857	15.64
AD263	41624578	33904880	81.45	4810637	11.56
AD264	47298401	39334086	83.16	5570194	11.78
AD265	47060988	39203605	83.3	4774555	10.15
AD266	32304075	25897447	80.17	4908962	15.2
AD267	32763641	26736889	81.61	5354327	16.34
AD268	50246453	39361310	78.34	6361708	12.66
AD269	44276930	36774198	83.05	4790440	10.82
AD270	39460924	31720040	80.38	5264882	13.34
AD271	34920356	29386190	84.15	3841426	11
MCI1	35537349	30531143	85.91	3933552	11.07
MCI2	43881782	37567682	85.61	5254243	11.97
MCI3	48739601	39601362	81.25	7788755	15.98
MCI4	50201762	41350167	82.37	7403402	14.75
MCI5	69033179	58396164	84.59	8979782	13.01
MCI6	52778521	43891606	83.16	7785376	14.75
MCI7	42836879	36785248	85.87	5100767	11.91
MCI8	37626132	30623174	81.39	5348296	14.21
MCI9	61452701	52163191	84.88	6956568	11.32
MCI10	39878331	33842579	84.86	4564468	11.45
MCI11	63657824	53464791	83.99	8137296	12.78
MCI12	33741210	28518044	84.52	3836035	11.37
MCI13	33369501	28191610	84.48	3927939	11.77
MCI14	48526873	40909264	84.3	5924009	12.21
MCI15	52016606	43986236	84.56	6866551	13.2
MCI16	52781329	43640956	82.68	6917940	13.11
MCI17	35966813	30939322	86.02	3672902	10.21
MCI18	87485641	73626067	84.16	12003976	13.72
MCI19	55127806	47639480	86.42	5694262	10.33
MCI20	47951076	41202922	85.93	5079233	10.59
MCI21	48419757	41672264	86.06	5091371	10.52
MCI22	46920176	39380494	83.93	5970195	12.72
MCI23	50000205	41446166	82.89	6801874	13.6
MCI24	44162032	35823661	81.12	6454020	14.61
MCI25	49392560	41061941	83.13	6015110	12.18
MCI26	40442061	32828098	81.17	5864298	14.5
MCI27	49859061	41546039	83.33	6306439	12.65
MCI28	42199306	34564724	81.91	5977476	14.16
MCI29	40903104	34920044	85.37	4307866	10.53
MCI30	37559049	31048394	82.67	5030939	13.39
MCI31	40747201	34019062	83.49	4809156	11.8
MCI32	34295689	28667908	83.59	3909263	11.4
MCI33	39784804	32671028	82.12	5703209	14.34
MCI34	32666265	27738607	84.92	3374960	10.33
MCI35	42563933	35099852	82.46	5918524	13.91
MCI36	26077178	21981117	84.29	2537868	9.73
MCI37	43039151	36624740	85.1	4712170	10.95
MCI38	34079712	28207169	82.77	4345967	12.75
MCI39	42449795	35923217	84.63	5642266	13.29
MCI40	30019940	26183862	87.22	2979618	9.93
MCI41	47719739	39862057	83.53	6158244	12.91
MCI42	46749709	39093200	83.62	5827598	12.47
MCI43	44863262	38710643	86.29	4621612	10.3
MCI44	42372995	34871632	82.3	5965783	14.08
MCI45	39506881	32735640	82.86	5313529	13.45
MCI46	51995475	42656844	82.04	7625400	14.67
MCI47	41706999	34298157	82.24	5914699	14.18
MCI48	65091888	56133862	86.24	6521777	10.02
MCI49	37228089	31534239	84.71	4388163	11.79
MCI50	48253341	41638179	86.29	4883312	10.12
MCI51	27206483	22057433	81.07	3843336	14.13
MCI52	45654923	38799264	84.98	5011743	10.98
MCI53	43002342	36454049	84.77	5547269	12.9
MCI54	38129733	30945124	81.16	5914821	15.51
MCI55	43704823	36672512	83.91	5453757	12.48
MCI56	47600517	38069438	79.98	7895822	16.59
MCI57	43222652	35989607	83.27	5810025	13.44
MCI58	40035970	33374145	83.36	5352570	13.37
MCI59	39863593	33175242	83.22	5298253	13.29
MCI60	36207540	27902903	77.06	6726513	18.58
MCI61	49726590	42535455	85.54	5822027	11.71
MCI62	72490540	59702963	82.36	10425031	14.38
MCI63	27967896	23582686	84.32	3811548	13.63
MCI64	58700227	47635810	81.15	9283523	15.82
MCI65	70273835	61406458	87.38	7006200	9.97
MCI66	56872396	46811711	82.31	8462931	14.88
MCI67	56238783	47845291	85.08	6895033	12.26
MCI68	53957081	45423095	84.18	7145225	13.24
MCI69	59211766	50658718	85.56	6648402	11.23
MCI70	53538506	44246364	82.64	7556371	14.11
MCI71	53865108	44723965	83.03	7589690	14.09
MCI72	45920110	39803331	86.68	4813546	10.48
MCI73	58262899	49503412	84.97	7257964	12.46
MCI74	66136193	55333774	83.67	9132558	13.81
MCI75	34357650	28884657	84.07	4465694	13
MCI76	49266219	41459850	84.15	6294848	12.78
MCI77	52516636	44748763	85.21	6155562	11.72
MCI78	36278729	31116757	85.77	4104220	11.31
MCI79	46101986	38873069	84.32	5736798	12.44
MCI80	31416685	26735768	85.1	3677628	11.71
MCI81	30249976	26317603	87	3123728	10.33
MCI82	60761221	50604256	83.28	7142679	11.76
MCI83	53763848	41475411	77.14	8935974	16.62
MCI84	47922150	38946696	81.27	6366382	13.28
MCI85	43066196	35417089	82.24	5647890	13.11
MCI86	46051146	38143280	82.83	5900093	12.81
MCI87	30165258	24520835	81.29	4550934	15.09
MCI88	42817778	36849489	86.06	4610080	10.77
MCI89	30837040	26122505	84.71	3825371	12.41
MCI90	40520381	34780767	85.84	4570088	11.28
MCI91	42089265	36139089	85.86	4350989	10.34
MCI92	29642842	24295328	81.96	4085059	13.78
MCI93	28047942	20942063	74.67	5761988	20.54
MCI94	38699998	32633812	84.33	4666660	12.06
MCI95	38718540	32027242	82.72	5212555	13.46
MCI96	69735402	60052535	86.11	7763466	11.13
MCI97	49233119	41747146	84.79	6015586	12.22
MCI98	38721457	31211704	80.61	5953829	15.38
MCI99	44650840	31047958	69.53	11503847	25.76
MCI100	35819305	28947249	80.81	5510913	15.39
MCI101	53619321	42260495	78.82	9926437	18.51
MCI102	35865751	26252310	73.2	8150167	22.72
MCI103	41813248	34483020	82.47	5818013	13.91
MCI104	33679120	28592511	84.9	4320018	12.83
MCI105	53666882	38656508	72.03	11863101	22.11
MCI106	84281433	67718279	80.35	12384697	14.69
MCI107	28853801	23574363	81.7	3781174	13.1
MCI108	36541120	26165386	71.61	7662792	20.97
MCI109	25429604	19653662	77.29	4212385	16.56
MCI110	47139713	34578906	73.35	9590210	20.34
MCI111	54752562	45608225	83.3	6282566	11.47
MCI112	40592381	32312427	79.6	5700146	14.04
MCI113	55238462	44792773	81.09	7529695	13.63
MCI114	29868292	25004313	83.72	4157458	13.92
MCI115	46324898	36035169	77.79	7610464	16.43
MCI116	50738771	40677025	80.17	7581657	14.94
MCI117	31946681	23820686	74.56	6654494	20.83
MCI118	66726199	50874423	76.24	11623688	17.42
MCI119	53419737	42070249	78.75	8674072	16.24
MCI120	27106219	21402980	78.96	4147141	15.3
MCI121	25065533	21054571	84	2786764	11.12
MCI122	22257162	17826699	80.09	3109266	13.97
MCI123	57365715	45347625	79.05	8722246	15.2
MCI124	67714422	55998844	82.7	8295855	12.25
MCI125	61019083	51414846	84.26	6965067	11.41
MCI126	66650638	53558457	80.36	9018528	13.53
MCI127	34562238	27228451	78.78	6241548	18.06
MCI128	53390582	32979689	61.77	16097902	30.15
MCI129	54814290	43413876	79.2	8284056	15.11
MCI130	45786866	37744397	82.43	5698831	12.45
MCI131	42460182	34457033	81.15	5414626	12.75
MCI132	44191765	36402062	82.37	6306642	14.27
MCI133	35513134	29175483	82.15	4464227	12.57
MCI134	42955171	34653672	80.67	5408300	12.59
MCI135	59967229	47903917	79.88	10567643	17.62
MCI136	56459784	48262259	85.48	5794357	10.26
MCI137	45434027	36219541	79.72	7271774	16.01
MCI138	49857324	40818844	81.87	7468572	14.98
MCI139	45604649	38063789	83.46	5739573	12.59
MCI140	52125126	40541734	77.78	8878380	17.03
MCI141	80493858	64530337	80.17	12362293	15.36
MCI142	47789869	38582147	80.73	6504320	13.61
MCI143	53880583	44222715	82.08	7319590	13.58
MCI144	67077119	55358162	82.53	9383873	13.99
MCI145	46831346	39124052	83.54	5714521	12.2
MCI146	48113764	35108416	72.97	10457240	21.73
MCI147	36978718	31500425	85.19	4109449	11.11
MCI148	37357056	31575245	84.52	4648985	12.44
MCI149	53889607	42943799	79.69	7956443	14.76
MCI150	43716423	35510540	81.23	6566255	15.02
MCI151	47471003	41403167	87.22	4746436	10
MCI152	48763423	31624704	64.85	13655761	28
MCI153	52715025	43925387	83.33	7020831	13.32
MCI154	75308493	59372079	78.84	12071817	16.03
MCI155	34427352	28355923	82.36	5398704	15.68
MCI156	64482734	54103254	83.9	7408865	11.49
MCI157	42196080	35431123	83.97	5339023	12.65
MCI158	57492316	45250465	78.71	9113822	15.85
MCI159	57313216	44060107	76.88	10525676	18.37
MCI160	45814528	39223983	85.61	5064641	11.05
MCI161	43999109	37125684	84.38	5574612	12.67
MCI162	71867756	58551718	81.47	9281415	12.91
MCI163	57901089	46503956	80.32	8498611	14.68
MCI164	52452010	43847042	83.59	6967465	13.28
MCI165	37383965	28939780	77.41	6263015	16.75
MCI166	56652163	46440169	81.97	8252956	14.57
MCI167	45019609	37062944	82.33	6390450	14.19
MCI168	52230366	44251235	84.72	6422426	12.3
MCI169	43535766	35348503	81.19	6797199	15.61
MCI170	50337872	41604779	82.65	6471798	12.86
MCI171	37428057	32193017	86.01	4070011	10.87
MCI172	49404747	41495679	83.99	6099963	12.35
MCI173	59518894	48333331	81.21	8409056	14.13
MCI174	49958350	39623741	79.31	7271137	14.55
MCI175	59726485	48705156	81.55	9360437	15.67
MCI176	56687399	49064724	86.55	6194030	10.93
MCI177	39784967	33115352	83.24	5362162	13.48
MCI178	67795112	58528542	86.33	7134314	10.52
MCI179	52946238	45121187	85.22	5740722	10.84
MCI180	64466193	53311254	82.7	8670648	13.45
MCI181	45434110	39121978	86.11	5235312	11.52
MCI182	78251900	63237424	80.81	11102110	14.19
MCI183	41897989	34691612	82.8	6241323	14.9
MCI184	24790450	21018345	84.78	3226081	13.01
MCI185	61349731	53246189	86.79	6146373	10.02
MCI186	41424871	36000212	86.9	4099231	9.9
MCI187	61133293	49332999	80.7	9068776	14.83
MCI188	37070206	30501873	82.28	5715490	15.42
MCI189	62871758	51576231	82.03	9516111	15.14
MCI190	44025204	35599234	80.86	6276116	14.26
MCI191	43934316	38179374	86.9	4713360	10.73
MCI192	51915925	44116597	84.98	6085254	11.72
MCI193	69974692	57753831	82.54	10589398	15.13
MCI194	47946695	40962068	85.43	5487349	11.44
MCI195	40252413	32044887	79.61	6114215	15.19
MCI196	32598553	26605336	81.62	4925911	15.11
MCI197	76000340	63526137	83.59	10498872	13.81
MCI198	58772885	48108015	81.85	8393737	14.28
MCI199	67048964	55870254	83.33	9541396	14.23
MCI200	52872756	42708225	80.78	8352685	15.8
MCI201	56830817	46716476	82.2	7275676	12.8
MCI202	46584731	38575526	82.81	6706488	14.4
MCI203	51000020	43299552	84.9	6146635	12.05
MCI204	50642362	42205744	83.34	6773662	13.38
MCI205	31570832	26641041	84.38	4006974	12.69
MCI206	54315855	46163599	84.99	6854850	12.62
MCI207	32730116	28455786	86.94	3214031	9.82
MCI208	40172584	34029716	84.71	5038212	12.54
MCI209	30018558	23285524	77.57	5655966	18.84
MCI210	37952877	32220107	84.9	4808908	12.67
MCI211	46180829	38511842	83.39	6537085	14.16
MCI212	29804807	25659174	86.09	3214968	10.79
MCI213	36602640	30150363	82.37	5579249	15.24
MCI214	23797996	17317499	72.77	5625536	23.64
MCI215	24803157	18999331	76.6	4175083	16.83
MCI216	42441142	34330446	80.89	6847185	16.13
MCI217	43780133	35168625	80.33	7387442	16.87
MCI218	48946263	37321626	76.25	10255636	20.95
MCI219	31655388	25922754	81.89	4763163	15.05
MCI220	37165146	31559605	84.92	4360114	11.73
MCI221	60210918	48540966	80.62	9202627	15.28
MCI222	33069282	25648045	77.56	6265136	18.95
MCI223	39953770	33028175	82.67	5658255	14.16
MCI224	39522100	31726685	80.28	6408041	16.21
MCI225	47812964	41007715	85.77	5313280	11.11
MCI226	52806160	45685506	86.52	5780972	10.95
MCI227	52149702	43274496	82.98	7820992	15
MCI228	44460380	36671025	82.48	6220194	13.99
MCI229	39648411	32896088	82.97	5839163	14.73
MCI230	31346426	24979672	79.69	5217805	16.65
MCI231	38427408	30634924	79.72	6843366	17.81
MCI232	56992194	45771428	80.31	9462905	16.6
MCI233	32160836	26305195	81.79	4477975	13.92
MCI234	48296055	37045619	76.71	9554834	19.78
MCI235	67338019	53364470	79.25	11635894	17.28
MCI236	33308027	26654815	80.03	5632158	16.91
MCI237	68698209	57223226	83.3	9785886	14.24
MCI238	51791550	44132457	85.21	6262345	12.09
MCI239	43668688	35812016	82.01	6700191	15.34
MCI240	42853422	33665447	78.56	8326101	19.43
MCI241	36287256	30751011	84.74	4746168	13.08
MCI242	54149794	47189803	87.15	5759419	10.64
MCI243	73353466	61195386	83.43	10549470	14.38
MCI244	44187954	35969045	81.4	5746174	13
MCI245	47226750	37962341	80.38	7584870	16.06
MCI246	35503960	29973812	84.42	4540655	12.79
MCI247	35967623	29286072	81.42	5496809	15.28
MCI248	55541055	43861368	78.97	10235105	18.43
