# Supplementary material for: Identification of potential blood biomarkers for early diagnosis of Alzheimer’s disease through RNA sequencing analysis
Source: Alzheimers Res Ther. 2020 Jul 16;12:87. doi: 10.1186/s13195-020-00654-x (PMC7367375; doi:10.1186/s13195-020-00654-x)
Supplement: Supplementary file 4 — Additional file 4:. Supplementary Table S4. A list of all detailed DEGs. [file 13195_2020_654_MOESM4_ESM.xlsx]

## Sheet: 01.DEGs_FDR_0.05_FC_1.2
Supplementary Table S4. A list of all detailed DEGs
gene name	Entrez Gene ID	gene type	Ensemble ID	logFC	logCPM	P-value	FDR	Regulated
FCGR1A	2209	protein_coding	ENSG00000150337.9	0.752195	4.51209	2.02186e-16	1.51125e-12	UP
GIF	2694	protein_coding	ENSG00000134812.3	0.647847	5.14795	2.30151e-16	1.51125e-12	UP
SND1	27044	protein_coding	ENSG00000197157.6	0.538471	6.1526	3.07189e-16	1.51283e-12	UP
CC2D2A	57545	protein_coding	ENSG00000048342.11	0.521219	9.75488	5.03908e-16	1.9853e-12	UP
MRPL16	54948	protein_coding	ENSG00000166902.4	0.434324	7.884	3.27156e-15	8.85627e-12	UP
OR52P2P	119775	pseudogene	ENSG00000171999.6	0.462442	7.01441	2.62777e-13	5.17645e-10	UP
PGAP2	27315	protein_coding	ENSG00000148985.15	0.381905	7.0376	3.20034e-13	5.73122e-10	UP
RNF175	285533	protein_coding	ENSG00000145428.10	0.375979	8.92696	4.76087e-13	7.1824e-10	UP
LIPC	3990	protein_coding	ENSG00000166035.6	0.749128	3.74386	5.75543e-13	7.1824e-10	UP
CDC42EP3	10602	protein_coding	ENSG00000163171.6	0.3337	7.99713	6.66429e-13	7.1824e-10	UP
FRAT1	10023	protein_coding	ENSG00000165879.7	0.517173	5.03622	6.75147e-13	7.1824e-10	UP
HFE	3077	protein_coding	ENSG00000010704.14	0.482071	5.60654	6.90237e-13	7.1824e-10	UP
WDFY3-AS2	404201	processed_transcript	ENSG00000180769.4	0.479179	6.78436	6.92754e-13	7.1824e-10	UP
SNORA12	677800	snoRNA	ENSG00000212342.1	0.431819	4.9977	8.45142e-13	8.04511e-10	UP
C9orf66	157983	protein_coding	ENSG00000183784.5	0.321981	8.77107	8.70145e-13	8.04511e-10	UP
SKAP1	8631	protein_coding	ENSG00000141293.11	0.485513	4.37245	9.00065e-13	8.04511e-10	UP
FSIP2	401024	protein_coding	ENSG00000188738.9	-0.489297	5.94234	9.39325e-13	8.04511e-10	DOWN
GSTO2	119391	protein_coding	ENSG00000065621.10	0.456943	7.1961	1.63749e-12	1.34403e-09	UP
PIK3IP1	113791	protein_coding	ENSG00000100100.8	0.400855	9.29559	3.20299e-12	2.33688e-09	UP
KDM3A	55818	protein_coding	ENSG00000115548.12	0.276089	7.43151	5.00428e-12	3.28597e-09	UP
BASP1	10409	protein_coding	ENSG00000176788.7	0.558294	7.57961	5.99808e-12	3.81149e-09	UP
SLC26A8	116369	protein_coding	ENSG00000112053.9	0.505967	5.81993	1.10714e-11	6.60898e-09	UP
CCDC36	339834	protein_coding	ENSG00000173421.12	0.428724	5.99271	1.40234e-11	7.8928e-09	UP
NDUFB3	4709	protein_coding	ENSG00000119013.4	0.422087	5.66816	1.47087e-11	8.04854e-09	UP
OPA3	80207	protein_coding	ENSG00000125741.4	0.39454	6.73552	4.13626e-11	2.037e-08	UP
NFRKB	4798	protein_coding	ENSG00000170322.10	0.673608	4.1299	6.61253e-11	3.02931e-08	UP
C1QTNF7	114905	protein_coding	ENSG00000163145.8	0.547527	6.8611	8.06681e-11	3.51742e-08	UP
GLT8D1	55830	protein_coding	ENSG00000016864.12	-0.32334	6.27881	8.21369e-11	3.51742e-08	DOWN
CLRN1	7401	protein_coding	ENSG00000163646.6	0.912503	4.07235	9.80629e-11	4.02446e-08	UP
TCN1	6947	protein_coding	ENSG00000134827.3	0.573632	4.11382	1.17742e-10	4.73345e-08	UP
DLGAP1	9229	protein_coding	ENSG00000170579.10	-0.548959	4.46302	2.39493e-10	8.8207e-08	DOWN
RPL3	6122	protein_coding	ENSG00000100316.11	-0.406598	4.16331	2.52533e-10	8.8207e-08	DOWN
SRP14	6727	protein_coding	ENSG00000140319.6	-0.389907	4.11933	2.55023e-10	8.8207e-08	DOWN
RPL26	6154	protein_coding	ENSG00000161970.8	-0.45277	4.24579	2.66065e-10	8.8834e-08	DOWN
ZDHHC9	51114	protein_coding	ENSG00000188706.8	0.461048	4.57093	2.70847e-10	8.89234e-08	UP
PAPLN	89932	protein_coding	ENSG00000100767.11	0.300861	8.19072	3.19961e-10	1.03326e-07	UP
RPL32	6161	protein_coding	ENSG00000144713.8	-0.517827	3.38997	3.69477e-10	1.15529e-07	DOWN
GLIPR1	11010	protein_coding	ENSG00000139278.5	-0.263176	8.29202	6.36867e-10	1.90085e-07	DOWN
GAPVD1	26130	protein_coding	ENSG00000165219.17	-0.874944	2.51374	7.10044e-10	2.05693e-07	DOWN
TOMM34	10953	protein_coding	ENSG00000025772.7	0.392279	4.98405	7.94912e-10	2.26941e-07	UP
HIST2H2AB	317772	protein_coding	ENSG00000184270.3	0.677937	8.07193	8.71085e-10	2.41683e-07	UP
GPR27	2850	protein_coding	ENSG00000170837.2	0.506724	4.8774	9.94532e-10	2.72101e-07	UP
TAS2R39	259285	protein_coding	ENSG00000236398.2	0.741034	3.25977	1.06991e-09	2.88715e-07	UP
CLSTN1	22883	protein_coding	ENSG00000171603.12	0.271761	7.56087	1.10459e-09	2.94044e-07	UP
TMEM220	388335	protein_coding	ENSG00000187824.4	-0.322219	5.81875	1.1799e-09	3.09905e-07	DOWN
MTIF3	219402	protein_coding	ENSG00000122033.10	-0.275486	7.16867	1.31041e-09	3.35243e-07	DOWN
SERPINA11	256394	protein_coding	ENSG00000186910.3	0.715725	2.98032	1.3351e-09	3.37181e-07	UP
KCNS1	3787	protein_coding	ENSG00000124134.4	0.28649	7.4037	1.38518e-09	3.454e-07	UP
CSNK1A1L	122011	protein_coding	ENSG00000180138.6	0.42884	8.76042	1.47923e-09	3.63582e-07	UP
CCDC146	57639	protein_coding	ENSG00000135205.10	-0.315142	5.86245	1.52287e-09	3.64421e-07	DOWN
FCHSD2	9873	protein_coding	ENSG00000137478.10	0.289902	9.09258	1.53545e-09	3.64421e-07	UP
EPHA1	2041	protein_coding	ENSG00000146904.4	0.326777	8.81323	1.60446e-09	3.75959e-07	UP
UNK	85451	protein_coding	ENSG00000132478.5	0.329017	6.09032	2.26804e-09	5.07705e-07	UP
HIST1H4C	8364	protein_coding	ENSG00000197061.3	0.632309	2.93027	2.58014e-09	5.58529e-07	UP
CNOT1	23019	protein_coding	ENSG00000125107.12	-0.270649	5.4679	2.68288e-09	5.74456e-07	DOWN
NSD1	64324	protein_coding	ENSG00000165671.14	0.339404	6.96387	3.67335e-09	7.30922e-07	UP
GPR68	8111	protein_coding	ENSG00000119714.6	0.313872	7.17769	4.70021e-09	8.73485e-07	UP
ZNF609	23060	protein_coding	ENSG00000180357.5	0.347074	7.16187	6.11736e-09	1.11579e-06	UP
TAS2R40	259286	protein_coding	ENSG00000221937.3	0.501807	5.82296	7.00655e-09	1.25475e-06	UP
SMG7	9887	protein_coding	ENSG00000116698.16	0.375154	8.23697	7.07404e-09	1.25542e-06	UP
SCARNA2	677766	lincRNA	ENSG00000270066.2	-0.650956	3.60199	7.19904e-09	1.2662e-06	DOWN
PRKCQ	5588	protein_coding	ENSG00000065675.10	0.46185	6.04613	9.17047e-09	1.5543e-06	UP
RPS8	6202	protein_coding	ENSG00000142937.7	-0.387839	4.47346	9.23157e-09	1.5543e-06	DOWN
PRPH2	5961	protein_coding	ENSG00000112619.6	0.333239	5.62816	9.95458e-09	1.64179e-06	UP
SEPP1	6414	protein_coding	ENSG00000250722.1	-0.410548	5.5442	1.00012e-08	1.64179e-06	DOWN
PPL	5493	protein_coding	ENSG00000118898.11	0.413461	8.20017	1.20435e-08	1.85589e-06	UP
THUMPD1	55623	protein_coding	ENSG00000066654.8	-0.438339	4.41858	1.23375e-08	1.86951e-06	DOWN
TCEA2	6919	protein_coding	ENSG00000171703.12	0.300277	6.17703	1.33579e-08	2.00869e-06	UP
RPL13AP6	644511	pseudogene	ENSG00000234118.1	0.286576	6.61547	1.42847e-08	2.10577e-06	UP
OTUD4	54726	protein_coding	ENSG00000164164.11	-0.286459	7.24985	1.43243e-08	2.10577e-06	DOWN
TPT1	7178	protein_coding	ENSG00000133112.12	-0.495011	7.32514	1.49576e-08	2.16117e-06	DOWN
E2F5	1875	protein_coding	ENSG00000133740.6	-0.269235	8.00048	1.50852e-08	2.16117e-06	DOWN
EIF4E3	317649	protein_coding	ENSG00000163412.8	0.476666	4.2248	1.81524e-08	2.50186e-06	UP
BCL2L13	23786	protein_coding	ENSG00000099968.13	0.360436	6.26479	1.81616e-08	2.50186e-06	UP
DNAH11	8701	protein_coding	ENSG00000105877.13	-0.355473	7.10319	1.85129e-08	2.53254e-06	DOWN
P2RX4	5025	protein_coding	ENSG00000135124.10	0.362808	5.24954	2.02632e-08	2.75286e-06	UP
RBPMSLP	54032	pseudogene	ENSG00000234159.1	0.362595	4.81357	2.39123e-08	3.20441e-06	UP
TRPV5	56302	protein_coding	ENSG00000127412.2	0.45354	4.39789	2.88558e-08	3.69111e-06	UP
SH3D19	152503	protein_coding	ENSG00000109686.12	-0.267875	13.2255	2.90458e-08	3.69145e-06	DOWN
FRG1	2483	protein_coding	ENSG00000109536.7	0.513814	4.31622	3.98813e-08	4.84951e-06	UP
LHFPL5	222662	protein_coding	ENSG00000197753.6	0.32367	7.78621	4.77301e-08	5.63015e-06	UP
CACNA1A	773	protein_coding	ENSG00000141837.14	0.515945	4.77099	4.85939e-08	5.69792e-06	UP
GDF15	9518	protein_coding	ENSG00000130513.6	0.412572	4.24663	6.00673e-08	6.86685e-06	UP
C8orf59	401466	protein_coding	ENSG00000176731.7	-0.485969	4.76263	6.03058e-08	6.86685e-06	DOWN
LRRK1	79705	protein_coding	ENSG00000154237.8	0.434583	4.85261	6.33798e-08	7.09385e-06	UP
THRB	7068	protein_coding	ENSG00000151090.13	-0.391447	5.93321	7.36393e-08	8.01448e-06	DOWN
PARP12	64761	protein_coding	ENSG00000059378.8	0.289176	6.49701	8.10346e-08	8.72295e-06	UP
ADAMTSL4	54507	protein_coding	ENSG00000143382.9	0.328355	10.6647	8.36174e-08	8.87335e-06	UP
ANKAR	150709	protein_coding	ENSG00000151687.10	-0.285902	4.74338	8.37831e-08	8.87335e-06	DOWN
CCDC109B	55013	protein_coding	ENSG00000005059.11	-0.329655	3.965	1.26287e-07	1.23155e-05	DOWN
WDFY2	115825	protein_coding	ENSG00000139668.7	0.386256	7.06317	1.2786e-07	1.24074e-05	UP
CCNA2	890	protein_coding	ENSG00000145386.5	-0.268274	5.7823	1.46925e-07	1.40499e-05	DOWN
RPL35	11224	protein_coding	ENSG00000136942.10	-0.437212	3.52345	1.61693e-07	1.50244e-05	DOWN
COPA	1314	protein_coding	ENSG00000122218.10	0.327523	4.8546	1.67087e-07	1.52382e-05	UP
RAP1A	5906	protein_coding	ENSG00000116473.10	0.348786	4.98589	1.68319e-07	1.52798e-05	UP
MIR3615	100500847	antisense	ENSG00000266036.1	0.309925	7.79655	1.73917e-07	1.56438e-05	UP
43527	115123	protein_coding	ENSG00000173926.5	0.454233	5.39896	1.75381e-07	1.57037e-05	UP
PLAC4	191585	antisense	ENSG00000225745.4	-0.533648	4.28179	2.00603e-07	1.70331e-05	DOWN
RPS14	6208	protein_coding	ENSG00000164587.7	-0.440815	5.19569	2.01989e-07	1.70772e-05	DOWN
RPL7	6129	protein_coding	ENSG00000147604.9	-0.59632	4.54223	2.09133e-07	1.75307e-05	DOWN
GNS	2799	protein_coding	ENSG00000135677.6	0.2739	7.54554	2.36991e-07	1.91517e-05	UP
MTERFD2	130916	protein_coding	ENSG00000122085.12	-0.396911	4.6323	2.38801e-07	1.91613e-05	DOWN
RPL5	6125	protein_coding	ENSG00000122406.8	-0.303145	4.47079	2.603e-07	2.0676e-05	DOWN
SRPK1	6732	protein_coding	ENSG00000096063.10	0.452012	4.05052	2.65696e-07	2.09358e-05	UP
ZEB1-AS1	220930	processed_transcript	ENSG00000237036.4	0.338912	4.96498	2.68656e-07	2.10847e-05	UP
HOXB3	3213	protein_coding	ENSG00000120093.7	-0.293891	5.05519	2.91834e-07	2.25445e-05	DOWN
WISP3	8838	protein_coding	ENSG00000112761.14	-0.474336	3.6081	3.10825e-07	2.36161e-05	DOWN
UTS2	10911	protein_coding	ENSG00000049247.9	-0.514669	4.03573	3.17738e-07	2.39813e-05	DOWN
DDX19A	55308	protein_coding	ENSG00000168872.11	0.282834	5.84522	3.45379e-07	2.5674e-05	UP
RPS12P24	100271551	pseudogene	ENSG00000230283.1	0.376518	5.92045	3.47759e-07	2.57538e-05	UP
SHE	126669	protein_coding	ENSG00000169291.5	0.344858	4.93493	3.82803e-07	2.80268e-05	UP
FAM98C	147965	protein_coding	ENSG00000130244.8	0.313373	6.12891	3.84144e-07	2.80268e-05	UP
PPID	5481	protein_coding	ENSG00000171497.4	-0.277505	5.56897	3.87179e-07	2.81441e-05	DOWN
NANOGP9	349386	pseudogene	ENSG00000231809.4	0.879956	1.73037	4.46577e-07	3.11228e-05	UP
GGTA1P	2681	pseudogene	ENSG00000204136.6	-0.363903	3.95045	4.47117e-07	3.11228e-05	DOWN
HBA2	3040	protein_coding	ENSG00000188536.8	0.705927	8.04599	4.54959e-07	3.15572e-05	UP
NPEPPS	9520	protein_coding	ENSG00000141279.11	0.285272	7.01714	4.80808e-07	3.24364e-05	UP
CLN3	1201	protein_coding	ENSG00000188603.12	0.294002	8.12022	4.85695e-07	3.25432e-05	UP
RPS6	6194	protein_coding	ENSG00000137154.8	-0.29505	5.25947	4.9752e-07	3.3133e-05	DOWN
DNAJC16	23341	protein_coding	ENSG00000116138.8	-0.333329	5.19765	5.01391e-07	3.32556e-05	DOWN
C12orf29	91298	protein_coding	ENSG00000133641.13	-0.324417	5.06286	5.09854e-07	3.34318e-05	DOWN
CDH23	64072	protein_coding	ENSG00000107736.15	0.288985	8.3038	5.10837e-07	3.34318e-05	UP
HOXB2	3212	protein_coding	ENSG00000173917.9	-0.305929	5.14972	5.32291e-07	3.44463e-05	DOWN
ASB9P1	728619	pseudogene	ENSG00000258527.1	0.39824	4.36038	5.87721e-07	3.71074e-05	UP
TBC1D20	128637	protein_coding	ENSG00000125875.9	0.385577	4.02615	6.05196e-07	3.79674e-05	UP
PSMB7	5695	protein_coding	ENSG00000136930.8	0.264119	7.21517	6.12173e-07	3.82831e-05	UP
MIR4477B	100616194	miRNA	ENSG00000266017.1	0.839675	1.97106	6.3013e-07	3.91575e-05	UP
HBB	3043	protein_coding	ENSG00000244734.2	0.672476	7.16213	6.33306e-07	3.92311e-05	UP
PFDN1	5201	protein_coding	ENSG00000113068.5	0.366287	6.49122	6.54209e-07	4.03989e-05	UP
CECR6	27439	protein_coding	ENSG00000183307.3	0.51516	4.23306	6.79248e-07	4.13135e-05	UP
SPDYA	245711	protein_coding	ENSG00000163806.11	-0.278036	5.17524	6.79506e-07	4.13135e-05	DOWN
FGFR1	2260	protein_coding	ENSG00000077782.15	0.372155	4.31651	6.91588e-07	4.19017e-05	UP
SREK1IP1	285672	protein_coding	ENSG00000153006.10	-0.801913	1.47358	6.93434e-07	4.19017e-05	DOWN
RPL19	6143	protein_coding	ENSG00000108298.5	-0.327529	4.69323	6.9613e-07	4.1936e-05	DOWN
HTATSF1P2	401233	pseudogene	ENSG00000271361.1	0.391292	4.10155	7.30711e-07	4.33562e-05	UP
KIAA1614	57710	protein_coding	ENSG00000135835.6	0.265358	5.72387	8.30674e-07	4.82936e-05	UP
MCAM	4162	protein_coding	ENSG00000076706.10	0.305204	5.36498	8.31085e-07	4.82936e-05	UP
DCPS	28960	protein_coding	ENSG00000110063.4	0.389969	5.21524	9.09036e-07	5.14572e-05	UP
KIF2A	3796	protein_coding	ENSG00000068796.12	-0.317702	4.39946	9.25796e-07	5.21064e-05	DOWN
DCLRE1A	9937	protein_coding	ENSG00000198924.3	-0.423769	5.71468	1.04093e-06	5.7143e-05	DOWN
C5orf56	441108	protein_coding	ENSG00000197536.6	0.315663	7.66669	1.04139e-06	5.7143e-05	UP
HIP1R	9026	protein_coding	ENSG00000130787.9	0.286555	5.83133	1.12286e-06	6.0726e-05	UP
RNF10	9921	protein_coding	ENSG00000022840.11	-0.318394	4.14416	1.13509e-06	6.0927e-05	DOWN
KRT8P43	100289319	pseudogene	ENSG00000218186.2	0.421855	4.19359	1.16583e-06	6.24066e-05	UP
RPS11	6205	protein_coding	ENSG00000142534.2	-0.307271	4.46795	1.20222e-06	6.41802e-05	DOWN
TXNDC5	81567	protein_coding	ENSG00000239264.4	-0.356414	4.42868	1.32007e-06	6.79647e-05	DOWN
ACAD9	28976	protein_coding	ENSG00000177646.13	0.333793	5.0329	1.34441e-06	6.88869e-05	UP
ABHD12B	145447	protein_coding	ENSG00000131969.10	0.360049	7.4428	1.44317e-06	7.28947e-05	UP
OGFR	11054	protein_coding	ENSG00000060491.12	0.341523	4.2682	1.51797e-06	7.60878e-05	UP
RPA2	6118	protein_coding	ENSG00000117748.5	0.284739	8.47123	1.6394e-06	8.15518e-05	UP
MIR373	442918	miRNA	ENSG00000199143.1	0.540521	2.5056	1.65832e-06	8.20784e-05	UP
KCNK7	10089	protein_coding	ENSG00000173338.8	0.325987	4.61294	1.6773e-06	8.26774e-05	UP
DCBLD2	131566	protein_coding	ENSG00000057019.11	0.303664	5.79848	1.67881e-06	8.26774e-05	UP
SPESP1	246777	protein_coding	ENSG00000258484.3	0.480871	3.0073	1.76907e-06	8.66888e-05	UP
COL27A1	85301	protein_coding	ENSG00000196739.10	0.594533	3.26601	1.78342e-06	8.71751e-05	UP
DDX39A	10212	protein_coding	ENSG00000123136.10	0.278722	8.65773	1.89224e-06	9.11373e-05	UP
43532	220972	protein_coding	ENSG00000165406.11	0.322049	7.02287	1.93911e-06	9.31671e-05	UP
GPR55	9290	protein_coding	ENSG00000135898.5	-0.414024	5.91113	1.98779e-06	9.50424e-05	DOWN
CLU	1191	protein_coding	ENSG00000120885.15	-0.50585	2.75174	2.05308e-06	9.79266e-05	DOWN
SLC35A4	113829	protein_coding	ENSG00000176087.10	0.332106	5.51468	2.07882e-06	9.89145e-05	UP
TREX1	11277	protein_coding	ENSG00000213689.5	0.303867	5.53872	2.08834e-06	9.91284e-05	UP
GLI1	2735	protein_coding	ENSG00000111087.5	0.322318	8.11575	2.10365e-06	9.96148e-05	UP
ARHGAP1	392	protein_coding	ENSG00000175220.7	0.312763	4.00922	2.19854e-06	0.000103363	UP
FABP5	2171	protein_coding	ENSG00000164687.6	0.349912	4.10424	2.51139e-06	0.000115588	UP
CDK7	1022	protein_coding	ENSG00000134058.6	0.290026	4.94748	2.54467e-06	0.000116576	UP
RAPGEF3	10411	protein_coding	ENSG00000079337.11	0.282674	6.05607	2.68037e-06	0.000121941	UP
RPL11	6135	protein_coding	ENSG00000142676.8	-0.5094	5.84578	2.82436e-06	0.000127901	DOWN
NLRP6	171389	protein_coding	ENSG00000174885.8	0.337169	7.4599	2.84508e-06	0.000128326	UP
CDH20	28316	protein_coding	ENSG00000101542.5	-0.423268	3.15206	2.85138e-06	0.000128326	DOWN
PDIA3	2923	protein_coding	ENSG00000167004.8	-0.353837	4.03463	2.85328e-06	0.000128326	DOWN
MOXD2P	100289017	pseudogene	ENSG00000240268.2	0.832411	1.65446	2.99555e-06	0.000134112	UP
MTHFD2L	441024	protein_coding	ENSG00000163738.14	-0.587152	2.40335	3.66479e-06	0.000158665	DOWN
ZNF296	162979	protein_coding	ENSG00000170684.4	0.292705	4.16442	3.81171e-06	0.000162878	UP
DAGLB	221955	protein_coding	ENSG00000164535.10	0.265055	7.00659	3.91328e-06	0.000166349	UP
HSPA4L	22824	protein_coding	ENSG00000164070.7	-0.329365	5.51403	3.91443e-06	0.000166349	DOWN
ASS1P1	442167	pseudogene	ENSG00000220517.2	0.622538	2.75047	3.93297e-06	0.000166614	UP
EBPL	84650	protein_coding	ENSG00000123179.9	0.360306	3.56583	4.03211e-06	0.000168638	UP
WBP11	51729	protein_coding	ENSG00000084463.3	0.61742	2.2145	4.26745e-06	0.000176978	UP
RPS18	6222	protein_coding	ENSG00000231500.2	-0.338969	4.07684	4.36316e-06	0.000180188	DOWN
MIR4523	100616122	antisense	ENSG00000264808.1	0.551659	4.75726	4.57135e-06	0.000186441	UP
RPS3	6188	protein_coding	ENSG00000149273.10	-0.460956	2.76242	4.65459e-06	0.000189444	DOWN
SDPR	8436	protein_coding	ENSG00000168497.4	-0.401609	4.23159	4.69006e-06	0.000190494	DOWN
OR10V2P	81343	pseudogene	ENSG00000255538.1	0.320682	4.4183	4.81883e-06	0.000195321	UP
MSC	9242	protein_coding	ENSG00000178860.8	0.41282	4.04436	4.84874e-06	0.000195328	UP
ABI2	10152	protein_coding	ENSG00000138443.11	0.337246	6.42302	5.19108e-06	0.000206584	UP
TMLHE	55217	protein_coding	ENSG00000185973.6	0.272331	4.7295	5.47402e-06	0.000214354	UP
OR52B3P	387747	pseudogene	ENSG00000175800.4	0.435743	3.74625	5.52879e-06	0.000215667	UP
ATXN7L3	56970	protein_coding	ENSG00000087152.11	0.276715	5.28044	5.71182e-06	0.000221055	UP
TSPAN18	90139	protein_coding	ENSG00000157570.7	0.307682	4.9075	5.75219e-06	0.000222133	UP
COX6C	1345	protein_coding	ENSG00000164919.6	0.314688	3.5879	5.83294e-06	0.000223983	UP
EPB41L5	57669	protein_coding	ENSG00000115109.9	0.492016	5.97819	5.87987e-06	0.000225345	UP
C20orf24	55969	protein_coding	ENSG00000101084.12	-0.284672	4.18204	5.95355e-06	0.000226845	DOWN
APBB3	10307	protein_coding	ENSG00000113108.13	0.334059	3.49498	6.0026e-06	0.000228273	UP
SPATA6	54558	protein_coding	ENSG00000132122.7	-0.592214	4.01321	6.14831e-06	0.000232468	DOWN
MTMR10	54893	protein_coding	ENSG00000166912.12	-0.290412	6.84816	6.74599e-06	0.000252641	DOWN
DNAH14	127602	protein_coding	ENSG00000185842.10	0.265745	6.63073	6.91286e-06	0.000256492	UP
TDRD6	221400	protein_coding	ENSG00000180113.11	-0.384959	5.39142	7.03161e-06	0.000258425	DOWN
APPL1	26060	protein_coding	ENSG00000157500.6	-0.642579	2.03006	7.09948e-06	0.000259949	DOWN
EEF1A1P7	390924	pseudogene	ENSG00000268222.1	0.628743	2.79568	7.13718e-06	0.000260845	UP
IGFL4	444882	protein_coding	ENSG00000204869.4	0.544028	2.60131	7.20687e-06	0.000262904	UP
HIST2H2BF	440689	protein_coding	ENSG00000203814.5	0.473705	4.77913	7.27809e-06	0.000265011	UP
CDKN2AIPNL	91368	protein_coding	ENSG00000237190.3	0.266054	5.84166	7.61475e-06	0.000274645	UP
HIST1H2BE	8344	protein_coding	ENSG00000197697.3	0.480455	3.43618	7.6196e-06	0.000274645	UP
NKD1	85407	protein_coding	ENSG00000140807.4	0.602462	3.03769	7.70034e-06	0.000276301	UP
SMPD2	6610	protein_coding	ENSG00000135587.4	0.285418	4.19151	7.91254e-06	0.000281616	UP
GYS1	2997	protein_coding	ENSG00000104812.10	0.470953	3.67503	7.98626e-06	0.000282891	UP
C9orf84	158401	protein_coding	ENSG00000165181.12	0.37468	9.83131	8.04154e-06	0.000283889	UP
CTTN	2017	protein_coding	ENSG00000085733.11	-0.421563	4.45481	8.42634e-06	0.000295357	DOWN
MPEG1	219972	protein_coding	ENSG00000197629.5	-0.295022	4.3592	8.56533e-06	0.000299164	DOWN
MMP9	4318	protein_coding	ENSG00000100985.7	0.577544	3.85006	9.36683e-06	0.000324854	UP
ASRGL1	80150	protein_coding	ENSG00000162174.8	-0.574491	3.25446	9.52052e-06	0.000327303	DOWN
SLC9A3	6550	protein_coding	ENSG00000066230.6	-0.37928	3.80263	9.97649e-06	0.000340371	DOWN
U2AF1	7307	protein_coding	ENSG00000160201.7	0.482398	3.29777	1.00251e-05	0.000340371	UP
HMGN1P38	643790	pseudogene	ENSG00000253954.2	0.641464	2.27907	1.04585e-05	0.000350378	UP
SLC22A4	6583	protein_coding	ENSG00000197208.5	0.296563	7.05347	1.05085e-05	0.000351421	UP
SYT2	127833	protein_coding	ENSG00000143858.7	0.289377	7.36932	1.05647e-05	0.000352025	UP
MXD1	4084	protein_coding	ENSG00000059728.6	0.319258	6.61597	1.05791e-05	0.000352025	UP
RTDR1	27156	protein_coding	ENSG00000100218.7	-0.33713	5.84467	1.09676e-05	0.00036121	DOWN
IMMP1L	196294	protein_coding	ENSG00000148950.5	-0.279254	4.94963	1.12875e-05	0.000367524	DOWN
GGPS1	9453	protein_coding	ENSG00000152904.7	0.524255	3.41458	1.15314e-05	0.000372389	UP
TYMS	7298	protein_coding	ENSG00000176890.11	-0.288987	4.93989	1.18925e-05	0.000381149	DOWN
CLEC17A	388512	protein_coding	ENSG00000187912.7	0.284274	7.17383	1.23556e-05	0.000391308	UP
ATP5E	514	protein_coding	ENSG00000124172.5	-0.279577	11.587	1.25242e-05	0.00039601	DOWN
CEP290	80184	protein_coding	ENSG00000198707.10	-0.395898	4.34032	1.26522e-05	0.000398481	DOWN
CLPP	8192	protein_coding	ENSG00000125656.4	-0.512708	2.24392	1.31094e-05	0.00040926	DOWN
SLC35A5	55032	protein_coding	ENSG00000138459.4	0.310271	5.59593	1.34166e-05	0.000416866	UP
SSB	6741	protein_coding	ENSG00000138385.11	-0.266219	5.44932	1.36401e-05	0.000421656	DOWN
PSMB10	5699	protein_coding	ENSG00000205220.7	0.289042	4.4598	1.38163e-05	0.000425262	UP
CHRM3	1131	protein_coding	ENSG00000133019.7	-0.442249	3.28602	1.4146e-05	0.000432035	DOWN
SMTNL1	219537	protein_coding	ENSG00000214872.4	0.417997	7.13555	1.4582e-05	0.000443503	UP
KCNH7	90134	protein_coding	ENSG00000184611.7	0.364864	8.12022	1.4589e-05	0.000443503	UP
RPL23	9349	protein_coding	ENSG00000125691.8	-0.416387	2.88891	1.49947e-05	0.000452785	DOWN
KRT8P26	390211	pseudogene	ENSG00000214659.4	0.425015	4.53594	1.51176e-05	0.000454658	UP
RPS4Y1	6192	protein_coding	ENSG00000129824.11	-1.12135	1.43565	1.54622e-05	0.000462904	DOWN
DPRXP2	503643	pseudogene	ENSG00000271304.1	0.698385	2.09566	1.55984e-05	0.000465566	UP
ACO1	48	protein_coding	ENSG00000122729.14	0.368881	9.68779	1.56519e-05	0.000465756	UP
DNAH17	8632	protein_coding	ENSG00000187775.12	0.285856	8.97448	1.62269e-05	0.000480676	UP
43716	23176	protein_coding	ENSG00000164402.9	-0.34406	3.95679	1.64759e-05	0.000484416	DOWN
HIST2H3D	653604	protein_coding	ENSG00000183598.3	0.667603	2.56411	1.65546e-05	0.000486005	UP
SECISBP2	79048	protein_coding	ENSG00000187742.10	0.270001	4.87792	1.66954e-05	0.000489408	UP
AMMECR1	9949	protein_coding	ENSG00000101935.5	0.30857	7.58588	1.7769e-05	0.000514751	UP
PPME1	51400	protein_coding	ENSG00000214517.4	0.294704	4.23838	1.79519e-05	0.000519288	UP
RPS12	6206	protein_coding	ENSG00000112306.7	-0.529941	2.54256	1.7997e-05	0.000519611	DOWN
SYN1	6853	protein_coding	ENSG00000008056.8	0.35421	3.70185	1.8025e-05	0.000519611	UP
AGAP7	653268	protein_coding	ENSG00000204169.6	-0.402739	3.01441	1.80422e-05	0.000519611	DOWN
NPM1	4869	protein_coding	ENSG00000181163.9	-0.396794	3.42699	1.80763e-05	0.000519834	DOWN
OSTM1	28962	protein_coding	ENSG00000081087.10	0.745122	1.63278	1.85727e-05	0.000532554	UP
ARID2	196528	protein_coding	ENSG00000189079.11	0.29955	3.99274	1.86156e-05	0.000532794	UP
SMG6	23293	protein_coding	ENSG00000070366.9	-0.396961	3.47858	1.86622e-05	0.000532794	DOWN
MAP1LC3B2	643246	protein_coding	ENSG00000171471.5	0.525236	3.8492	1.91123e-05	0.000543539	UP
GZMB	3002	protein_coding	ENSG00000100453.8	-0.403606	2.96628	1.91214e-05	0.000543539	DOWN
TSFM	10102	protein_coding	ENSG00000123297.12	0.272298	6.05404	1.91866e-05	0.000544352	UP
GNRH1	2796	protein_coding	ENSG00000147437.5	0.265481	6.79489	1.95851e-05	0.000551152	UP
IFT57	55081	protein_coding	ENSG00000114446.4	-0.339562	3.31878	2.00496e-05	0.000561019	DOWN
ORM1	5004	protein_coding	ENSG00000229314.4	0.421868	3.63333	2.0229e-05	0.000564434	UP
IFT20	90410	protein_coding	ENSG00000109083.9	-0.376844	2.67141	2.07576e-05	0.00057712	DOWN
ALDH5A1	7915	protein_coding	ENSG00000112294.8	0.466619	2.91987	2.12954e-05	0.000585892	UP
PRELID1	27166	protein_coding	ENSG00000169230.5	0.286832	7.10046	2.17058e-05	0.000595519	UP
TSC22D2	9819	protein_coding	ENSG00000196428.8	0.382486	4.34971	2.23366e-05	0.000610276	UP
RSU1	6251	protein_coding	ENSG00000148484.13	-0.508683	2.40569	2.32449e-05	0.000631587	DOWN
ZNF219	51222	protein_coding	ENSG00000165804.11	0.312602	6.49502	2.35649e-05	0.000636769	UP
SNORA51	677831	snoRNA	ENSG00000207171.1	0.345268	4.44049	2.37401e-05	0.000640626	UP
PDLIM4	8572	protein_coding	ENSG00000131435.8	0.380586	4.16095	2.39522e-05	0.000645186	UP
FRG1B	284802	protein_coding	ENSG00000149531.10	0.366874	4.81039	2.42118e-05	0.000649794	UP
OR52M2P	338637	pseudogene	ENSG00000226616.1	0.386254	3.94274	2.45507e-05	0.000655789	UP
CLEC9A	283420	protein_coding	ENSG00000197992.2	0.352491	3.98831	2.55449e-05	0.000677268	UP
RPL9	6133	protein_coding	ENSG00000163682.11	-0.338893	4.47151	2.57683e-05	0.000681963	DOWN
LGMN	5641	protein_coding	ENSG00000100600.10	0.336217	4.80409	2.65186e-05	0.000697449	UP
PRDX2	7001	protein_coding	ENSG00000167815.7	0.463459	3.06781	2.66346e-05	0.000699098	UP
BLK	640	protein_coding	ENSG00000136573.8	-0.659662	1.6362	2.7275e-05	0.000712587	DOWN
FAM193A	8603	protein_coding	ENSG00000125386.10	0.349036	3.14242	2.80717e-05	0.000730495	UP
DENND1C	79958	protein_coding	ENSG00000205744.5	-0.460344	2.73445	3.0434e-05	0.000780625	DOWN
CTAGE9	643854	protein_coding	ENSG00000236761.4	-0.546202	2.58387	3.07434e-05	0.000784475	DOWN
RPS24	6229	protein_coding	ENSG00000138326.14	-0.293925	4.21809	3.14577e-05	0.000799595	DOWN
TUBD1	51174	protein_coding	ENSG00000108423.10	0.27489	6.26922	3.34994e-05	0.000834774	UP
SNORA70	26778	snoRNA	ENSG00000253042.1	0.275659	5.25507	3.36213e-05	0.000836245	UP
DKC1	1736	protein_coding	ENSG00000130826.11	0.315653	4.48095	3.58558e-05	0.000881802	UP
RAB23	51715	protein_coding	ENSG00000112210.7	-0.29877	3.69142	3.61265e-05	0.00088486	DOWN
NDUFS8	4728	protein_coding	ENSG00000110717.6	0.280136	5.62747	3.62047e-05	0.00088486	UP
GET4	51608	protein_coding	ENSG00000239857.2	0.321872	4.04307	3.67398e-05	0.000894607	UP
RBBP7	5931	protein_coding	ENSG00000102054.13	-0.287569	4.43456	3.71663e-05	0.000901394	DOWN
ASPDH	554235	protein_coding	ENSG00000204653.5	-0.295292	3.50048	3.84859e-05	0.000930226	DOWN
RBM38	55544	protein_coding	ENSG00000132819.12	-0.292372	4.20677	3.94812e-05	0.000951947	DOWN
CASK	8573	protein_coding	ENSG00000147044.16	0.859109	3.82997	4.06456e-05	0.000975247	UP
RPL22	6146	protein_coding	ENSG00000116251.5	-0.538398	3.03516	4.17707e-05	0.000995189	DOWN
CDC25C	995	protein_coding	ENSG00000158402.14	0.28164	5.94391	4.18139e-05	0.000995189	UP
TNFRSF10D	8793	protein_coding	ENSG00000173530.5	0.620747	2.75165	4.20413e-05	0.000998082	UP
METRN	79006	protein_coding	ENSG00000103260.4	-0.315222	4.21554	4.20623e-05	0.000998082	DOWN
TPP1	1200	protein_coding	ENSG00000166340.10	0.530401	4.50961	4.2481e-05	0.00100581	UP
H3F3A	3020	protein_coding	ENSG00000163041.5	0.26676	4.67023	4.27252e-05	0.00101038	UP
DENND4C	55667	protein_coding	ENSG00000137145.16	-0.323153	5.15186	4.38749e-05	0.00103015	DOWN
SLC25A3	5250	protein_coding	ENSG00000075415.8	0.319506	3.82107	4.48457e-05	0.00104794	UP
RPPH1	85495	antisense	ENSG00000259001.2	-0.30644	5.81074	4.54191e-05	0.00105883	DOWN
EMR3	84658	protein_coding	ENSG00000131355.10	-0.406809	2.53007	4.568e-05	0.00106365	DOWN
MTX1P1	4581	pseudogene	ENSG00000236675.1	0.288763	4.22526	4.57512e-05	0.00106405	UP
LANCL3	347404	protein_coding	ENSG00000147036.7	-0.667197	1.8015	4.65011e-05	0.00107895	DOWN
RPL19P14	100270951	pseudogene	ENSG00000240870.2	0.440482	2.82204	4.66705e-05	0.0010816	UP
RPS3A	6189	protein_coding	ENSG00000145425.5	-0.385945	2.9305	4.86758e-05	0.00111756	DOWN
SART1	9092	protein_coding	ENSG00000175467.10	0.464572	2.53801	4.92001e-05	0.00112628	UP
FMO6P	388714	protein_coding	ENSG00000117507.4	-0.626007	2.25875	5.03974e-05	0.00114772	DOWN
DFFA	1676	protein_coding	ENSG00000160049.7	-0.724801	1.45605	5.11189e-05	0.00115693	DOWN
TMEM107	84314	protein_coding	ENSG00000179029.10	-0.531354	2.187	5.32822e-05	0.00119409	DOWN
CBX1P2	100147811	pseudogene	ENSG00000214322.3	0.294624	4.54697	5.33604e-05	0.00119449	UP
EIF4BP9	100129692	pseudogene	ENSG00000237294.1	0.935133	3.37686	5.40801e-05	0.00120648	UP
KIRREL3	84623	protein_coding	ENSG00000149571.6	0.318287	5.39398	5.46816e-05	0.0012165	UP
UGT2B11	10720	protein_coding	ENSG00000213759.4	-0.489575	6.0977	5.47143e-05	0.0012165	DOWN
SQRDL	58472	protein_coding	ENSG00000137767.9	0.694673	1.83869	5.89504e-05	0.00129029	UP
SAMD12	401474	protein_coding	ENSG00000177570.9	-0.559769	2.17148	6.02919e-05	0.00131527	DOWN
MFSD6L	162387	protein_coding	ENSG00000185156.4	0.446639	3.633	6.11147e-05	0.00132442	UP
P4HA2	8974	protein_coding	ENSG00000072682.14	0.288857	4.98138	6.13809e-05	0.00132799	UP
FECH	2235	protein_coding	ENSG00000066926.6	-0.5954	2.87807	6.50631e-05	0.00139464	DOWN
RFC2	5982	protein_coding	ENSG00000049541.6	0.317323	3.51809	6.52072e-05	0.0013947	UP
THOC6	79228	protein_coding	ENSG00000131652.9	0.506529	2.68764	6.68717e-05	0.00141646	UP
NIP7	51388	protein_coding	ENSG00000132603.9	0.291083	4.3411	6.83828e-05	0.00144536	UP
AMPD3	272	protein_coding	ENSG00000133805.11	0.283242	4.9962	6.85295e-05	0.00144578	UP
SPATA5L1	79029	protein_coding	ENSG00000171763.13	0.862865	1.59377	6.86664e-05	0.00144578	UP
LYVE1	10894	protein_coding	ENSG00000133800.4	0.311614	6.37852	6.86962e-05	0.00144578	UP
EP400NL	347918	protein_coding	ENSG00000185684.8	-0.663787	1.60563	6.88626e-05	0.00144773	DOWN
BTN1A1	696	protein_coding	ENSG00000124557.8	0.37175	3.68153	7.02874e-05	0.00146828	UP
CXorf36	79742	protein_coding	ENSG00000147113.12	0.956241	3.52506	7.19939e-05	0.001496	UP
BCAS1	8537	protein_coding	ENSG00000064787.8	0.276603	4.78951	7.33758e-05	0.00152151	UP
CXCR1	3577	protein_coding	ENSG00000163464.7	0.29448	4.64777	7.4213e-05	0.00152764	UP
TREML1	340205	protein_coding	ENSG00000161911.7	0.323988	3.91379	7.5849e-05	0.00154995	UP
KRT8P3	728638	pseudogene	ENSG00000254285.2	0.37097	3.33235	7.66397e-05	0.00156125	UP
PPIB	5479	protein_coding	ENSG00000166794.4	-0.312056	5.29956	7.77767e-05	0.00157951	DOWN
C11orf35	256329	protein_coding	ENSG00000185522.4	-0.286274	4.37473	7.8404e-05	0.00158897	DOWN
SCN3A	6328	protein_coding	ENSG00000153253.11	-0.418497	3.24879	7.85411e-05	0.00159011	DOWN
PANK2	80025	protein_coding	ENSG00000125779.17	0.293452	4.75312	7.89574e-05	0.00159526	UP
CYBA	1535	protein_coding	ENSG00000051523.6	0.364026	5.82891	8.18085e-05	0.00163386	UP
KDM6A	7403	protein_coding	ENSG00000147050.10	0.548984	2.44203	8.51802e-05	0.00168275	UP
NAMPTL	646309	protein_coding	ENSG00000229644.4	0.629267	2.5763	8.58862e-05	0.00169357	UP
HDHD1	8226	protein_coding	ENSG00000130021.9	0.582528	1.95673	8.74042e-05	0.00171834	UP
MARCKS	4082	protein_coding	ENSG00000155130.5	0.358493	3.84715	9.02496e-05	0.00176022	UP
FSD1L	83856	protein_coding	ENSG00000106701.7	-0.512011	2.12553	9.07584e-05	0.00176663	DOWN
RPL37AP1	140717	pseudogene	ENSG00000226243.1	-0.46055	3.63003	9.09367e-05	0.00176663	DOWN
ZSWIM4	65249	protein_coding	ENSG00000132003.5	0.306704	5.1931	9.27214e-05	0.00179775	UP
RPL27	6155	protein_coding	ENSG00000131469.8	-0.644361	1.76902	9.32257e-05	0.00180575	DOWN
RABAC1	10567	protein_coding	ENSG00000105404.6	0.600397	2.80667	9.54275e-05	0.00183353	UP
CCR6	1235	protein_coding	ENSG00000112486.10	-0.65893	1.59975	9.54278e-05	0.00183353	DOWN
GGNBP1	449520	protein_coding	ENSG00000204188.3	-0.599209	1.87626	9.54975e-05	0.00183353	DOWN
DDX11L5	100287596	pseudogene	ENSG00000236875.2	0.314134	4.10156	9.7322e-05	0.00186674	UP
ZFY-AS1	100506003	antisense	ENSG00000233070.1	-1.26619	2.73926	9.7796e-05	0.00187401	DOWN
EPS15L1	58513	protein_coding	ENSG00000127527.9	-0.28628	4.11407	0.000103032	0.00196099	DOWN
RBM17	84991	protein_coding	ENSG00000134453.11	-0.527914	2.07198	0.000105043	0.00199349	DOWN
C16orf58	64755	protein_coding	ENSG00000140688.12	-0.319747	3.33325	0.000106297	0.00200761	DOWN
USP33	23032	protein_coding	ENSG00000077254.10	-0.430322	2.54335	0.000107642	0.00202332	DOWN
RFWD2	64326	protein_coding	ENSG00000143207.15	0.397001	2.85078	0.000108396	0.00203362	UP
WDPCP	51057	protein_coding	ENSG00000143951.11	0.322668	5.04179	0.000108543	0.00203443	UP
CEACAM6	4680	protein_coding	ENSG00000086548.8	0.35528	3.85699	0.000108982	0.0020384	UP
PDGFRL	5157	protein_coding	ENSG00000104213.8	-0.41897	2.59347	0.000109081	0.0020384	DOWN
VWFP1	7451	pseudogene	ENSG00000241717.1	-0.538485	5.03524	0.000109168	0.0020384	DOWN
BCKDHA	593	protein_coding	ENSG00000248098.6	0.559958	2.07012	0.000111169	0.0020679	UP
LRRC17	10234	protein_coding	ENSG00000128606.8	0.282246	6.69181	0.000112599	0.00208883	UP
FFAR3	2865	protein_coding	ENSG00000185897.6	0.631113	1.78163	0.000113004	0.00209216	UP
FAM185A	222234	protein_coding	ENSG00000222011.4	0.298513	6.96202	0.0001186	0.00216851	UP
RAB43	339122	protein_coding	ENSG00000172780.12	0.410681	3.65556	0.00011862	0.00216851	UP
KRT8	3856	protein_coding	ENSG00000170421.7	-0.304516	3.30303	0.000123165	0.00222386	DOWN
SPNS2	124976	protein_coding	ENSG00000183018.4	-0.299007	3.53849	0.000124858	0.00224619	DOWN
FAM200B	285550	protein_coding	ENSG00000237765.2	0.3239	6.09592	0.000124858	0.00224619	UP
RNASE6	6039	protein_coding	ENSG00000169413.2	-0.483055	2.76145	0.000127472	0.00228279	DOWN
RPL18	6141	protein_coding	ENSG00000063177.8	-0.302137	3.67062	0.000129138	0.00231052	DOWN
DTX3L	151636	protein_coding	ENSG00000163840.5	0.277244	6.38363	0.000130517	0.00233097	UP
HBEGF	1839	protein_coding	ENSG00000113070.6	0.437788	2.86512	0.000131623	0.00234646	UP
LRRC39	127495	protein_coding	ENSG00000122477.8	-0.298128	5.32351	0.000135602	0.00240651	DOWN
OR7E94P	79273	pseudogene	ENSG00000249646.2	-0.266705	5.83079	0.000138452	0.00244827	DOWN
MACF1	23499	protein_coding	ENSG00000127603.19	-0.279945	4.43304	0.000141123	0.00248658	DOWN
MRVI1	10335	protein_coding	ENSG00000072952.14	0.280102	7.14646	0.000144351	0.00253438	UP
SFRP2	6423	protein_coding	ENSG00000145423.4	0.390171	3.39504	0.000147246	0.00257373	UP
RPUSD3	285367	protein_coding	ENSG00000156990.10	0.285327	3.63091	0.000147406	0.00257425	UP
SLC26A2	1836	protein_coding	ENSG00000155850.7	-0.379056	2.61718	0.000151054	0.00262427	DOWN
RAMP3	10268	protein_coding	ENSG00000122679.4	0.337817	4.82548	0.00015107	0.00262427	UP
CHAF1A	10036	protein_coding	ENSG00000167670.11	0.503713	3.60062	0.000152535	0.00264041	UP
PIP	5304	protein_coding	ENSG00000159763.3	0.720584	1.8284	0.00015386	0.00265867	UP
CLEC12B	387837	protein_coding	ENSG00000256660.1	0.498168	2.99305	0.000158308	0.00273074	UP
DTL	51514	protein_coding	ENSG00000143476.13	-0.615253	1.98014	0.00015896	0.00273853	DOWN
LIN7A	8825	protein_coding	ENSG00000111052.3	0.412496	3.93733	0.000160033	0.00275021	UP
TKT	7086	protein_coding	ENSG00000163931.11	0.286069	4.05719	0.00016207	0.00277619	UP
DDOST	1650	protein_coding	ENSG00000244038.5	0.282832	4.59503	0.000163478	0.0027863	UP
APBB2	323	protein_coding	ENSG00000163697.12	0.296967	4.50116	0.00016676	0.0028319	UP
PAFAH1B3	5050	protein_coding	ENSG00000079462.3	0.475783	2.41717	0.00016838	0.00285449	UP
JMJD4	65094	protein_coding	ENSG00000081692.8	-0.286436	3.93967	0.000169332	0.00286569	DOWN
MIR631	693216	miRNA	ENSG00000207636.1	-0.31729	3.34122	0.000171982	0.00290804	DOWN
HSD11B2	3291	protein_coding	ENSG00000176387.6	0.271225	4.31244	0.000175066	0.00294903	UP
CACNA1D	776	protein_coding	ENSG00000157388.9	-0.494718	2.77291	0.00017611	0.00296007	DOWN
MIR4257	100422997	miRNA	ENSG00000264553.1	0.302313	4.70451	0.000180005	0.0030178	UP
FAM192A	80011	protein_coding	ENSG00000172775.12	0.412167	2.81338	0.000183974	0.00306701	UP
SMU1	55234	protein_coding	ENSG00000122692.7	0.275644	4.97171	0.000186383	0.00309315	UP
ATXN7L3B	552889	protein_coding	ENSG00000253719.2	-0.473675	2.39933	0.000188032	0.00311172	DOWN
SAR1B	51128	protein_coding	ENSG00000152700.9	0.286045	3.99766	0.000188263	0.00311172	UP
PDGFB	5155	protein_coding	ENSG00000100311.12	-0.345985	2.89909	0.000193942	0.00317841	DOWN
IGHM	3507	IG_C_gene	ENSG00000211899.3	-0.568757	2.13382	0.000195028	0.00319336	DOWN
TAF9BP2	100130319	pseudogene	ENSG00000215760.2	0.458314	2.7052	0.000195177	0.00319336	UP
AGFG2	3268	protein_coding	ENSG00000106351.8	0.289653	3.40896	0.000197339	0.00321538	UP
AP3S2	10239	protein_coding	ENSG00000157823.12	0.280367	4.68168	0.000198764	0.00323267	UP
OLFML2B	25903	protein_coding	ENSG00000162745.6	0.462145	2.34243	0.000202813	0.00328824	UP
SELENBP1	8991	protein_coding	ENSG00000143416.16	-0.713449	1.57865	0.000209103	0.00335852	DOWN
UBE2V2	7336	protein_coding	ENSG00000169139.7	-0.73815	1.58814	0.000213494	0.00341365	DOWN
CCDC83	220047	protein_coding	ENSG00000150676.8	0.382123	2.71398	0.000221359	0.00351658	UP
LONRF1	91694	protein_coding	ENSG00000154359.8	0.58796	4.67236	0.000221832	0.00351841	UP
GPSM1	26086	protein_coding	ENSG00000160360.7	-0.393276	2.70484	0.000222238	0.00351918	DOWN
DCST2	127579	protein_coding	ENSG00000163354.10	0.322381	4.44473	0.000227611	0.00358406	UP
RNASEK	440400	protein_coding	ENSG00000219200.6	0.438826	4.56998	0.000230123	0.00361553	UP
ZNF385B	151126	protein_coding	ENSG00000144331.14	0.625272	2.4488	0.000230424	0.00361553	UP
NTRK1	4914	protein_coding	ENSG00000198400.7	-0.374764	3.34831	0.00023127	0.00362382	DOWN
HOOK2	29911	protein_coding	ENSG00000095066.7	0.344356	10.3742	0.000231577	0.00362382	UP
FAF2	23197	protein_coding	ENSG00000113194.8	0.432199	2.80968	0.000231679	0.00362382	UP
ALCAM	214	protein_coding	ENSG00000170017.8	0.367238	3.33712	0.000236989	0.00369631	UP
PDK4	5166	protein_coding	ENSG00000004799.7	-0.663876	1.56622	0.000241744	0.00375264	DOWN
GTF3C1	2975	protein_coding	ENSG00000077235.13	-0.348619	3.31709	0.000243155	0.00376566	DOWN
ATR	545	protein_coding	ENSG00000175054.10	-0.403605	2.41643	0.000245112	0.00378788	DOWN
PAN3	255967	protein_coding	ENSG00000152520.9	0.323867	3.89596	0.000246247	0.00379564	UP
ZNF354C	30832	protein_coding	ENSG00000177932.6	-0.433782	2.29741	0.000248812	0.00382618	DOWN
NUP153	9972	protein_coding	ENSG00000124789.7	0.29735	3.7937	0.000251652	0.00386082	UP
RARA	5914	protein_coding	ENSG00000131759.13	0.268314	6.08071	0.000252542	0.00387146	UP
HIST1H2AG	8969	protein_coding	ENSG00000196787.2	0.56023	2.46012	0.000252825	0.00387279	UP
RBMXL1	494115	protein_coding	ENSG00000213516.5	-0.422012	4.57605	0.000257147	0.00392107	DOWN
SH3BGRL	6451	protein_coding	ENSG00000131171.8	0.354211	3.09527	0.000257172	0.00392107	UP
BSDC1	55108	protein_coding	ENSG00000160058.14	0.561335	3.31666	0.000257866	0.00392558	UP
KIAA1279	26128	protein_coding	ENSG00000198954.4	0.444496	2.4162	0.000262586	0.00398819	UP
NMD3P1	441238	pseudogene	ENSG00000226342.1	-0.385156	3.17846	0.000264284	0.00400961	DOWN
SIM2	6493	protein_coding	ENSG00000159263.11	-0.293318	3.47463	0.000265616	0.00401872	DOWN
SORD	6652	protein_coding	ENSG00000140263.9	0.459051	2.63312	0.000267983	0.0040483	UP
VN1R1	57191	protein_coding	ENSG00000178201.3	-0.631495	1.46198	0.000269856	0.00407037	DOWN
GLT1D1	144423	protein_coding	ENSG00000151948.7	0.451398	2.88649	0.000276331	0.0041458	UP
MXRA8	54587	protein_coding	ENSG00000162576.12	-0.272322	4.66077	0.000277567	0.00416118	DOWN
THRA	7067	protein_coding	ENSG00000126351.8	-0.286757	3.21042	0.000278897	0.00417477	DOWN
TMEM132D	121256	protein_coding	ENSG00000151952.10	0.304215	4.58892	0.000279548	0.00417854	UP
FABP6	2172	protein_coding	ENSG00000170231.11	0.392045	4.09045	0.000293651	0.00433956	UP
RPL36AL	6166	protein_coding	ENSG00000165502.6	0.32469	3.83828	0.000294276	0.00434463	UP
KLHL21	9903	protein_coding	ENSG00000162413.12	0.413222	3.22402	0.000294435	0.00434463	UP
IZUMO4	113177	protein_coding	ENSG00000099840.9	0.306169	3.83961	0.000298581	0.00439593	UP
SNRNP35	11066	protein_coding	ENSG00000184209.14	0.263254	4.30565	0.000301343	0.00442997	UP
MTIF2	4528	protein_coding	ENSG00000085760.10	-0.32269	3.5688	0.00030518	0.00447492	DOWN
MESDC1	59274	protein_coding	ENSG00000140406.2	0.58362	1.85533	0.000308016	0.00449786	UP
SIGLEC16	400709	pseudogene	ENSG00000161643.8	0.316427	4.51207	0.000310155	0.00451904	UP
PIH1D2	120379	protein_coding	ENSG00000150773.6	-0.41826	3.03262	0.000313505	0.00455774	DOWN
EEF2	1938	protein_coding	ENSG00000167658.11	-0.285169	3.50715	0.000331953	0.00476614	DOWN
OR7E23P	391279	pseudogene	ENSG00000228433.1	0.739752	1.51092	0.000336468	0.00481692	UP
TSPAN4	7106	protein_coding	ENSG00000214063.6	-0.275147	3.97381	0.000336883	0.00481936	DOWN
RNF170	81790	protein_coding	ENSG00000120925.9	0.380979	2.78492	0.000338645	0.00483446	UP
SFXN5	94097	protein_coding	ENSG00000144040.8	0.640892	1.90033	0.000340178	0.0048524	UP
AHNAK2	113146	protein_coding	ENSG00000185567.6	-0.306371	4.74082	0.000358586	0.00505278	DOWN
IFIT1B	439996	protein_coding	ENSG00000204010.3	0.303818	4.04934	0.00035978	0.00506597	UP
ST7	7982	protein_coding	ENSG00000004866.14	-0.529877	1.83972	0.00036356	0.00510825	DOWN
ITK	3702	protein_coding	ENSG00000113263.8	-0.448792	2.15951	0.000366656	0.00514442	DOWN
PHPT1	29085	protein_coding	ENSG00000054148.13	-0.37491	2.70049	0.000373286	0.00521145	DOWN
GBAP1	2630	pseudogene	ENSG00000160766.10	0.312556	4.65975	0.000374833	0.00522935	UP
TULP2	7288	protein_coding	ENSG00000104804.3	0.393141	3.49826	0.000377376	0.00525366	UP
UGT2B28	54490	protein_coding	ENSG00000135226.12	-0.474954	3.44155	0.000379374	0.00527245	DOWN
LDHB	3945	protein_coding	ENSG00000111716.8	-0.575741	2.34735	0.000379492	0.00527245	DOWN
SLC9A9	285195	protein_coding	ENSG00000181804.10	-0.357069	3.90614	0.000388495	0.00535922	DOWN
SERBP1	26135	protein_coding	ENSG00000142864.10	-0.270453	3.62302	0.000390748	0.00537674	DOWN
FMO1	2326	protein_coding	ENSG00000010932.11	-0.689441	1.37206	0.000394117	0.00540225	DOWN
RPS29	6235	protein_coding	ENSG00000213741.4	-0.27807	16.3609	0.000394357	0.00540225	DOWN
TBC1D9B	23061	protein_coding	ENSG00000197226.8	-0.500891	1.6982	0.000399072	0.00545546	DOWN
WDR91	29062	protein_coding	ENSG00000105875.9	0.38203	6.42754	0.000400323	0.00546877	UP
GYLTL1B	120071	protein_coding	ENSG00000165905.12	0.287366	3.82792	0.000406585	0.0055313	UP
TDGF1P6	22813	pseudogene	ENSG00000241438.1	0.27195	4.07037	0.000407664	0.00553832	UP
ANAPC5	51433	protein_coding	ENSG00000089053.8	-0.445184	2.21828	0.000408	0.00553907	DOWN
ATP5H	10476	protein_coding	ENSG00000167863.7	-0.525139	5.32534	0.000410759	0.00556578	DOWN
IPMK	253430	protein_coding	ENSG00000151151.5	0.389396	3.8357	0.000412218	0.00556578	UP
MIR143HG	728264	lincRNA	ENSG00000249669.3	-0.635831	1.53923	0.000416853	0.00560518	DOWN
BBC3	27113	protein_coding	ENSG00000105327.11	0.412923	3.69314	0.000425652	0.00569197	UP
GNG10	2790	protein_coding	ENSG00000242616.3	0.589903	1.74693	0.000425688	0.00569197	UP
CDCA3	83461	protein_coding	ENSG00000111665.7	0.667049	2.54431	0.000429186	0.00571786	UP
POLR3GL	84265	protein_coding	ENSG00000121851.8	0.323161	3.20194	0.000436279	0.00579519	UP
CYP2U1	113612	protein_coding	ENSG00000155016.13	-0.558834	1.51542	0.000441491	0.00585258	DOWN
PFDN5	5204	protein_coding	ENSG00000123349.9	-0.407698	2.82952	0.000446056	0.00590279	DOWN
ABLIM1	3983	protein_coding	ENSG00000099204.14	-0.631952	1.53078	0.000452522	0.0059627	DOWN
SPOP	8405	protein_coding	ENSG00000121067.13	-0.454851	2.03979	0.000458409	0.00601612	DOWN
MADD	8567	protein_coding	ENSG00000110514.14	0.277237	3.9006	0.000465871	0.00607652	UP
NDRG3	57446	protein_coding	ENSG00000101079.16	0.284935	4.05545	0.000466461	0.00607726	UP
TLR8-AS1	349408	antisense	ENSG00000233338.1	0.324481	3.51257	0.000467625	0.0060884	UP
HIST2H2BA	337875	pseudogene	ENSG00000223345.3	0.584837	2.19671	0.000470332	0.00611959	UP
GIMAP7	168537	protein_coding	ENSG00000179144.4	-0.451439	2.22854	0.000473735	0.0061405	DOWN
FAM198A	729085	protein_coding	ENSG00000144649.4	-0.289771	4.80184	0.000481645	0.00621752	DOWN
BCL9L	283149	protein_coding	ENSG00000186174.8	-0.29414	6.80715	0.000485504	0.00624386	DOWN
CYP2A6	1548	protein_coding	ENSG00000255974.2	0.409017	3.76365	0.000485588	0.00624386	UP
PPM1H	57460	protein_coding	ENSG00000111110.7	0.677632	1.51579	0.000511487	0.0065047	UP
RPL10A	4736	protein_coding	ENSG00000198755.6	-0.36724	2.47597	0.000520818	0.00659781	DOWN
NDST1	3340	protein_coding	ENSG00000070614.10	0.709221	1.6513	0.000528614	0.00668368	UP
GIMAP8	155038	protein_coding	ENSG00000171115.3	-0.276184	4.07366	0.000528955	0.00668369	DOWN
TXNIP	10628	protein_coding	ENSG00000117289.7	-0.297141	5.31935	0.000535088	0.00673528	DOWN
ZNF638	27332	protein_coding	ENSG00000075292.14	0.279032	4.73205	0.000536218	0.00674184	UP
PRPF8	10594	protein_coding	ENSG00000174231.12	0.359239	4.04092	0.000546575	0.00684922	UP
DBIL5P2	100169989	pseudogene	ENSG00000242412.1	0.402457	3.01339	0.000552185	0.00691171	UP
GRK6	2870	protein_coding	ENSG00000198055.6	0.304834	3.62227	0.000559677	0.00699377	UP
PDZD3	79849	protein_coding	ENSG00000172367.11	0.365239	3.16022	0.00056513	0.00703698	UP
SF3B1	23451	protein_coding	ENSG00000115524.11	-0.329406	3.59343	0.000573378	0.00711922	DOWN
NOL6	65083	protein_coding	ENSG00000165271.12	-0.319525	3.65124	0.000574387	0.00712073	DOWN
IL4	3565	protein_coding	ENSG00000113520.6	-0.525323	2.15954	0.000577859	0.00714579	DOWN
COL6A3	1293	protein_coding	ENSG00000163359.11	0.536628	2.33055	0.000585586	0.0072288	UP
PTPRE	5791	protein_coding	ENSG00000132334.12	0.269868	5.94228	0.00058738	0.00723673	UP
IRF2BP2	359948	protein_coding	ENSG00000168264.6	0.41095	2.91634	0.000593129	0.00728197	UP
KCNH8	131096	protein_coding	ENSG00000183960.4	-0.700138	2.05456	0.000599408	0.00732718	DOWN
TAS1R1	80835	protein_coding	ENSG00000173662.15	0.371053	3.47725	0.000609548	0.00742119	UP
RPL29	6159	protein_coding	ENSG00000162244.6	-0.313099	3.1911	0.000619932	0.007529	DOWN
COMTD1	118881	protein_coding	ENSG00000165644.6	0.485695	2.77798	0.000626456	0.00759419	UP
ILF3	3609	protein_coding	ENSG00000129351.13	-0.368872	2.24085	0.000660851	0.00789933	DOWN
IFITM3	10410	protein_coding	ENSG00000142089.11	0.298492	6.86495	0.000665141	0.00794098	UP
EPGN	255324	protein_coding	ENSG00000182585.5	-0.47851	2.37461	0.000691229	0.00818627	DOWN
CAND2	23066	protein_coding	ENSG00000144712.7	-0.279968	3.41624	0.000700874	0.00827233	DOWN
PGPEP1L	145814	protein_coding	ENSG00000183571.9	0.395849	3.19089	0.000710613	0.00836223	UP
RS1	6247	protein_coding	ENSG00000102104.8	0.543934	2.00689	0.000720679	0.00844537	UP
BAG2	9532	protein_coding	ENSG00000112208.10	-0.275487	3.58883	0.000725164	0.00848534	DOWN
IGHD4-11	28495	IG_D_gene	ENSG00000232543.2	-0.648299	1.47598	0.000725602	0.00848534	DOWN
RPL23A	6147	protein_coding	ENSG00000198242.9	-0.348213	2.50503	0.000725813	0.00848534	DOWN
FCGR2A	2212	protein_coding	ENSG00000143226.9	0.26767	6.78453	0.000729628	0.00851548	UP
DGCR9	25787	lincRNA	ENSG00000273032.1	0.30067	3.91162	0.000749643	0.00870195	UP
CROT	54677	protein_coding	ENSG00000005469.7	-0.370739	3.5149	0.000751798	0.00871178	DOWN
PRR5L	79899	protein_coding	ENSG00000135362.9	0.279974	3.14572	0.000751816	0.00871178	UP
PRKCD	5580	protein_coding	ENSG00000163932.9	0.276927	3.50228	0.000764888	0.00884245	UP
PIGC	5279	protein_coding	ENSG00000135845.5	-0.273319	3.65258	0.000770887	0.00889092	DOWN
SFXN4	119559	protein_coding	ENSG00000183605.12	0.689528	1.74084	0.00077645	0.00892374	UP
CNGB1	1258	protein_coding	ENSG00000070729.9	0.478892	2.85456	0.000786787	0.00902674	UP
RNF19B	127544	protein_coding	ENSG00000116514.12	0.490784	2.1058	0.000809581	0.00924517	UP
RPS27AP2	140752	pseudogene	ENSG00000232333.1	0.557395	2.00917	0.000812016	0.00925689	UP
HRASLS2	54979	protein_coding	ENSG00000133328.3	-0.659761	1.41489	0.000817736	0.00930594	DOWN
CCDC86	79080	protein_coding	ENSG00000110104.7	-0.351583	3.29228	0.000820092	0.00932737	DOWN
CXADR	1525	protein_coding	ENSG00000154639.14	-0.508637	1.88994	0.000821349	0.00933627	DOWN
ZNF117	51351	protein_coding	ENSG00000152926.10	0.635861	1.50153	0.000837351	0.0094527	UP
PRKACA	5566	protein_coding	ENSG00000072062.9	-0.269003	3.5797	0.000838218	0.00945708	DOWN
KIAA2026	158358	protein_coding	ENSG00000183354.7	0.306835	3.63503	0.000845787	0.00952611	UP
OR10V3P	81342	pseudogene	ENSG00000254743.1	0.305067	3.41808	0.000860731	0.00965043	UP
HSPB9	94086	protein_coding	ENSG00000197723.3	0.36144	2.69398	0.000868031	0.00971002	UP
A1BG-AS1	503538	antisense	ENSG00000268895.1	-0.402589	2.27867	0.000879008	0.00980497	DOWN
BANP	54971	protein_coding	ENSG00000172530.15	-0.381358	2.19201	0.000880475	0.00981577	DOWN
C6orf1	221491	protein_coding	ENSG00000186577.7	0.363802	3.11772	0.000886417	0.00986527	UP
NBEAL2	23218	protein_coding	ENSG00000160796.12	0.318411	3.30418	0.000888208	0.00987404	UP
MS4A2	2206	protein_coding	ENSG00000149534.4	-0.429298	3.021	0.000898711	0.00997954	DOWN
CISD1P1	130500	pseudogene	ENSG00000213403.2	0.600167	1.66386	0.000904608	0.0100337	UP
HNRNPD	3184	protein_coding	ENSG00000138668.14	0.288749	3.89927	0.00091985	0.0101627	UP
HIST1H4B	8366	protein_coding	ENSG00000124529.3	0.646747	2.13201	0.000931177	0.0102648	UP
TPD52L2	7165	protein_coding	ENSG00000101150.13	0.398133	2.3453	0.000977562	0.0106768	UP
EIF4EBP3	8637	protein_coding	ENSG00000243056.1	0.416337	2.68357	0.000978242	0.0106768	UP
RBM6	10180	protein_coding	ENSG00000004534.10	-0.285092	3.19947	0.000978703	0.0106768	DOWN
HSD11B1	3290	protein_coding	ENSG00000117594.5	0.319207	2.96765	0.000980169	0.0106794	UP
RAB42	115273	protein_coding	ENSG00000188060.6	0.300906	3.21132	0.000999651	0.0108497	UP
CAPN3	825	protein_coding	ENSG00000092529.18	0.442327	2.15692	0.00100865	0.0109172	UP
MIR3934	100500873	miRNA	ENSG00000266509.1	-0.264643	3.16758	0.00100923	0.0109175	DOWN
IFNAR1	3454	protein_coding	ENSG00000142166.8	0.271246	3.44957	0.00104016	0.0111602	UP
NIPSNAP3B	55335	protein_coding	ENSG00000165028.7	0.420145	2.76787	0.00104769	0.0112105	UP
CHTF18	63922	protein_coding	ENSG00000127586.12	0.305338	2.81202	0.00105212	0.0112495	UP
ALS2CR11	151254	protein_coding	ENSG00000155754.10	-0.30397	3.82489	0.0010544	0.0112517	DOWN
C16orf72	29035	protein_coding	ENSG00000182831.7	0.303728	3.16195	0.00106641	0.0113676	UP
SNORA63	6043	snoRNA	ENSG00000201791.1	-0.365424	2.35161	0.00107796	0.0114658	DOWN
KCNJ2	3759	protein_coding	ENSG00000123700.4	0.299973	3.51968	0.00107982	0.0114794	UP
VWA3A	146177	protein_coding	ENSG00000175267.10	-0.52855	1.64094	0.00109074	0.0115705	DOWN
CREG2	200407	protein_coding	ENSG00000175874.5	0.468369	2.36214	0.00109345	0.0115931	UP
TMEM167AP1	360028	pseudogene	ENSG00000226504.1	-0.991098	1.77211	0.00109823	0.0116343	DOWN
KLF13	51621	protein_coding	ENSG00000169926.5	0.319647	3.96365	0.00110056	0.0116422	UP
XPNPEP2	7512	protein_coding	ENSG00000122121.6	0.668626	2.01913	0.00111044	0.0117101	UP
TREML4	285852	protein_coding	ENSG00000188056.7	0.277613	8.21767	0.00112275	0.0118084	UP
GPR156	165829	protein_coding	ENSG00000175697.6	0.661356	1.55275	0.00113766	0.0119206	UP
AKR1C2	1646	protein_coding	ENSG00000151632.12	-0.414342	2.537	0.00113934	0.0119319	DOWN
PAQR6	79957	protein_coding	ENSG00000160781.11	0.446593	2.04005	0.00115276	0.0120232	UP
RDH14	57665	protein_coding	ENSG00000240857.1	0.389133	3.04104	0.00115294	0.0120232	UP
OR2A4	79541	protein_coding	ENSG00000180658.2	-0.427839	2.17676	0.00116578	0.0121378	DOWN
IRAK3	11213	protein_coding	ENSG00000090376.4	0.356468	2.79201	0.00117734	0.0122453	UP
RIOK2	55781	protein_coding	ENSG00000058729.6	-0.338994	6.17084	0.00118593	0.0123085	DOWN
SEC14L1	6397	protein_coding	ENSG00000129657.10	-0.28624	3.84807	0.00120193	0.0124301	DOWN
UBE2O	63893	protein_coding	ENSG00000175931.8	-0.548845	1.6002	0.00120964	0.0124808	DOWN
RBFOX3	146713	protein_coding	ENSG00000167281.14	-0.291408	3.0027	0.00121683	0.0125237	DOWN
IGHD	3495	IG_C_gene	ENSG00000211898.3	-0.521475	1.93406	0.00122131	0.0125567	DOWN
MAP1LC3A	84557	protein_coding	ENSG00000101460.8	0.389374	3.25873	0.00122578	0.0125961	UP
CCT7	10574	protein_coding	ENSG00000135624.11	-0.382882	2.28966	0.00123944	0.0126975	DOWN
REPIN1	29803	protein_coding	ENSG00000214022.7	-0.488112	1.64577	0.00124343	0.0127243	DOWN
HIST1H2BF	8343	protein_coding	ENSG00000197846.3	0.549549	2.20991	0.00126247	0.012879	UP
SAMD15	161394	protein_coding	ENSG00000100583.4	0.303031	2.79432	0.00128326	0.0130573	UP
WFDC5	149708	protein_coding	ENSG00000175121.7	0.404314	2.69407	0.00131178	0.0132925	UP
PARM1	25849	protein_coding	ENSG00000169116.7	-0.767159	2.72147	0.00132067	0.0133405	DOWN
SLC24A5	283652	protein_coding	ENSG00000188467.6	-0.273766	4.63857	0.00132852	0.0133732	DOWN
VPS13D	55187	protein_coding	ENSG00000048707.9	-0.427193	1.88154	0.00135424	0.0135831	DOWN
CCDC7	221016	protein_coding	ENSG00000216937.7	-0.494922	1.74427	0.00136855	0.0137056	DOWN
ARHGAP10	79658	protein_coding	ENSG00000071205.7	-0.516307	1.72765	0.00137182	0.0137208	DOWN
RPL21	6144	protein_coding	ENSG00000122026.6	-0.319427	3.58642	0.00138298	0.0138081	DOWN
GPR3	2827	protein_coding	ENSG00000181773.6	0.361108	3.18523	0.00139285	0.0138751	UP
CPT1A	1374	protein_coding	ENSG00000110090.8	-0.421307	2.19758	0.00141832	0.0140895	DOWN
EIF2S1	1965	protein_coding	ENSG00000134001.8	-0.327672	3.81769	0.00142168	0.0141088	DOWN
MT2A	4502	protein_coding	ENSG00000125148.6	0.601879	1.51704	0.00143054	0.0141823	UP
CEACAM5	1048	protein_coding	ENSG00000105388.10	0.555488	1.89771	0.00143273	0.0141969	UP
ZNF573	126231	protein_coding	ENSG00000189144.9	-0.363356	2.51537	0.00144133	0.014239	DOWN
TMEM55B	90809	protein_coding	ENSG00000165782.6	-0.28453	4.13465	0.0014531	0.014298	DOWN
SERPINA9	327657	protein_coding	ENSG00000170054.10	0.507069	2.01535	0.00145953	0.014347	UP
SPINK4	27290	protein_coding	ENSG00000122711.4	0.439995	2.36172	0.00146158	0.01436	UP
HIST2H2BC	337873	pseudogene	ENSG00000203819.6	0.411986	2.27592	0.00147324	0.0144456	UP
FSTL4	23105	protein_coding	ENSG00000053108.12	-0.615905	1.42542	0.00147865	0.0144843	DOWN
MAP1A	4130	protein_coding	ENSG00000166963.8	-0.320641	2.26787	0.00148574	0.0145321	DOWN
DCAF12	25853	protein_coding	ENSG00000198876.8	-0.389554	4.13797	0.00149287	0.0145874	DOWN
PDE4B	5142	protein_coding	ENSG00000184588.13	-0.344728	3.56214	0.00150234	0.0146363	DOWN
GRK6P1	2871	pseudogene	ENSG00000215571.4	0.542684	1.99298	0.00151097	0.0146985	UP
OR10Y1P	81340	pseudogene	ENSG00000254403.1	0.696453	1.53976	0.0015457	0.0149699	UP
CCR7	1236	protein_coding	ENSG00000126353.3	-0.569074	1.56721	0.00154846	0.0149837	DOWN
STARD10	10809	protein_coding	ENSG00000214530.3	0.275529	4.11862	0.00154864	0.0149837	UP
RAB36	9609	protein_coding	ENSG00000100228.8	0.277944	4.53555	0.00155355	0.0150125	UP
EPB41	2035	protein_coding	ENSG00000159023.14	-0.330351	5.84003	0.00155952	0.0150519	DOWN
FAM50A	9130	protein_coding	ENSG00000071859.10	-0.442148	1.71938	0.00157841	0.0151748	DOWN
SCARF1	8578	protein_coding	ENSG00000074660.11	0.320068	4.04401	0.00158857	0.0152575	UP
WDR3	10885	protein_coding	ENSG00000065183.11	-0.504838	1.85106	0.00158956	0.0152596	DOWN
CUL1	8454	protein_coding	ENSG00000055130.11	-0.324004	2.63078	0.00160843	0.0154182	DOWN
PEX16	9409	protein_coding	ENSG00000121680.11	0.490929	2.31307	0.00161038	0.0154254	UP
OR55B1P	390030	pseudogene	ENSG00000231548.1	0.52536	1.85027	0.00161231	0.0154254	UP
IPP	3652	protein_coding	ENSG00000197429.6	-0.292122	3.65463	0.00164967	0.0157065	DOWN
CBX3P2	645158	pseudogene	ENSG00000266405.2	0.292384	3.66919	0.00165898	0.0157723	UP
TBP	6908	protein_coding	ENSG00000112592.8	-0.270734	3.02514	0.00170897	0.0161386	DOWN
KRT18P34	391589	pseudogene	ENSG00000244515.1	0.27274	3.41343	0.00171422	0.0161765	UP
FABP5P7	728641	pseudogene	ENSG00000234964.3	0.373744	2.71939	0.00174062	0.0163624	UP
NACC1	112939	protein_coding	ENSG00000160877.5	0.263537	4.0769	0.00174181	0.0163624	UP
PPBP	5473	protein_coding	ENSG00000163736.3	-0.355086	3.32593	0.00175076	0.0164308	DOWN
RAI1	10743	protein_coding	ENSG00000108557.13	0.459101	2.08828	0.00176731	0.0165099	UP
PFN1P2	767846	pseudogene	ENSG00000203843.3	0.314365	2.9526	0.00177661	0.016555	UP
ALKBH5	54890	protein_coding	ENSG00000091542.8	0.349944	4.15949	0.00182121	0.0168908	UP
ARPC5L	81873	protein_coding	ENSG00000136950.9	0.301081	4.63955	0.00183421	0.0169953	UP
CD4	920	protein_coding	ENSG00000010610.5	-0.572937	1.4312	0.00184701	0.0170899	DOWN
ALAS1	211	protein_coding	ENSG00000023330.10	0.438283	2.27338	0.00185052	0.0171109	UP
HM13	81502	protein_coding	ENSG00000101294.12	0.338868	2.52807	0.00185102	0.0171109	UP
TTL	646982	protein_coding	ENSG00000114999.7	-0.464766	1.73445	0.00188983	0.0173961	DOWN
SBDS	51119	protein_coding	ENSG00000126524.5	0.529696	1.66603	0.00189167	0.0173984	UP
RPL23AP40	100271462	pseudogene	ENSG00000242321.1	0.26523	3.0371	0.00189797	0.0174466	UP
GLTSCR1	29998	protein_coding	ENSG00000063169.6	0.39537	2.7953	0.00190927	0.017526	UP
SCP2	6342	protein_coding	ENSG00000116171.12	-0.504447	1.71009	0.0019632	0.0179208	DOWN
INSIG1	3638	protein_coding	ENSG00000186480.8	0.307897	4.05361	0.0019651	0.0179209	UP
COX5B	1329	protein_coding	ENSG00000135940.2	-0.298369	2.28926	0.00197815	0.0180155	DOWN
HSPA6	3310	protein_coding	ENSG00000173110.6	0.296207	5.23436	0.00199361	0.0181228	UP
TBX6	6911	protein_coding	ENSG00000149922.6	0.301508	3.25	0.00200465	0.0181896	UP
NR1D2	9975	protein_coding	ENSG00000174738.8	-0.585538	1.44683	0.00202418	0.0183162	DOWN
C16orf89	146556	protein_coding	ENSG00000153446.11	-0.497284	1.62767	0.00204012	0.0184265	DOWN
SBDSP1	155370	pseudogene	ENSG00000225648.1	0.639471	1.64379	0.00208854	0.0187436	UP
HIST1H2APS4	8333	pseudogene	ENSG00000218690.1	0.605687	1.95365	0.00209432	0.0187783	UP
UCP3	7352	protein_coding	ENSG00000175564.8	-0.406508	1.98642	0.00209647	0.0187891	DOWN
SNORA65	26783	snoRNA	ENSG00000201302.1	0.48667	2.63579	0.00210901	0.0188928	UP
ADM	133	protein_coding	ENSG00000148926.5	0.40317	2.59424	0.00213042	0.0190586	UP
SLC34A3	142680	protein_coding	ENSG00000198569.5	-0.303832	2.90301	0.00220037	0.0195806	DOWN
PLEKHM1P	440456	pseudogene	ENSG00000214176.5	0.298399	3.08971	0.00220069	0.0195806	UP
TBCEL	219899	protein_coding	ENSG00000154114.8	-0.504783	2.66019	0.00221339	0.0196669	DOWN
NEFH	4744	protein_coding	ENSG00000100285.9	0.309151	2.8063	0.00223704	0.0197878	UP
FAM46C	54855	protein_coding	ENSG00000183508.4	-0.396228	4.63019	0.00223871	0.0197937	DOWN
OR7A5	26659	protein_coding	ENSG00000188269.4	-0.303028	2.70076	0.00224939	0.0198614	DOWN
TECPR1	25851	protein_coding	ENSG00000205356.5	0.337437	3.13917	0.00226236	0.0199491	UP
SCARNA7	677767	snoRNA	ENSG00000238741.1	-0.354618	2.86711	0.00227241	0.0200287	DOWN
UBR1	197131	protein_coding	ENSG00000159459.7	-0.585039	1.59119	0.00228949	0.0201253	DOWN
C11orf71	54494	protein_coding	ENSG00000180425.7	0.533496	1.52276	0.00229778	0.0201711	UP
CKAP2L	150468	protein_coding	ENSG00000169607.8	0.366051	2.85208	0.00234377	0.02052	UP
UBE2D2	7322	protein_coding	ENSG00000131508.11	-0.349015	2.17895	0.00237119	0.0206956	DOWN
NPM1P18	10829	pseudogene	ENSG00000225739.1	0.293199	3.39148	0.00239741	0.0208875	UP
MS4A7	58475	protein_coding	ENSG00000166927.8	-0.47603	2.20712	0.00239741	0.0208875	DOWN
ATP6V1G1	9550	protein_coding	ENSG00000136888.6	-0.371015	2.18297	0.00241564	0.0210184	DOWN
TAF2	6873	protein_coding	ENSG00000064313.7	-0.457434	1.65803	0.00243696	0.0211385	DOWN
RPS15AP11	644790	pseudogene	ENSG00000234093.2	-0.276793	2.86993	0.00244453	0.0211856	DOWN
CA6	765	protein_coding	ENSG00000131686.10	-0.309554	5.8201	0.00247493	0.0214113	DOWN
MIR372	442917	miRNA	ENSG00000199095.1	0.386436	2.53358	0.00248633	0.0214534	UP
MECP2	4204	protein_coding	ENSG00000169057.15	-0.28487	2.5122	0.00248859	0.0214636	DOWN
PLXNB3	5365	protein_coding	ENSG00000198753.7	-0.469278	1.68896	0.00249367	0.0214885	DOWN
MDM4	4194	protein_coding	ENSG00000198625.8	0.377036	2.20046	0.00250292	0.0215443	UP
ODC1	4953	protein_coding	ENSG00000115758.8	-0.408949	2.20797	0.00252851	0.0217223	DOWN
GPR173	54328	protein_coding	ENSG00000184194.5	0.68627	2.21346	0.0025427	0.0218156	UP
INHBE	83729	protein_coding	ENSG00000139269.2	0.269726	2.67754	0.0025594	0.0218826	UP
GOLPH3	64083	protein_coding	ENSG00000113384.9	0.383047	2.63663	0.00261235	0.0222773	UP
CA13	377677	protein_coding	ENSG00000185015.3	-0.527334	1.76461	0.002614	0.0222818	DOWN
ESYT2	57488	protein_coding	ENSG00000117868.11	0.435182	3.93145	0.00265229	0.0225106	UP
TMUB1	83590	protein_coding	ENSG00000164897.8	-0.555966	1.53419	0.00269942	0.0227788	DOWN
PCDHB15	56121	protein_coding	ENSG00000113248.3	0.472934	2.15253	0.0027	0.0227788	UP
VPS13A	23230	protein_coding	ENSG00000197969.7	-0.352862	2.79125	0.00270203	0.0227788	DOWN
SEH1L	81929	protein_coding	ENSG00000085415.11	0.442683	2.67783	0.0027035	0.0227788	UP
RASAL2	9462	protein_coding	ENSG00000075391.12	-0.449005	2.43991	0.00270456	0.0227788	DOWN
MIR4505	100616158	miRNA	ENSG00000264741.1	0.313596	3.54887	0.00274668	0.0230831	UP
UBA7	7318	protein_coding	ENSG00000182179.6	-0.437271	2.0212	0.00275421	0.0231313	DOWN
GMNN	51053	protein_coding	ENSG00000112312.5	0.313575	2.97331	0.00275476	0.0231313	UP
TBC1D16	125058	protein_coding	ENSG00000167291.11	-0.663044	3.21273	0.00276902	0.0232312	DOWN
TLR7	51284	protein_coding	ENSG00000196664.4	0.457239	2.51536	0.00278471	0.0233231	UP
PLAUR	5329	protein_coding	ENSG00000011422.7	0.332283	3.45985	0.00280796	0.0234756	UP
KPNA3	3839	protein_coding	ENSG00000102753.5	0.437842	1.75822	0.00280887	0.0234756	UP
DIDO1	11083	protein_coding	ENSG00000101191.12	0.272393	3.14077	0.00281606	0.0235186	UP
UBA6	55236	protein_coding	ENSG00000033178.8	-0.29758	3.39663	0.00281641	0.0235186	DOWN
JAK1	3716	protein_coding	ENSG00000162434.7	-0.280141	2.95961	0.00281833	0.0235247	DOWN
MRPS5	64969	protein_coding	ENSG00000144029.7	-0.435031	1.84975	0.00282027	0.0235309	DOWN
C19orf68	374920	protein_coding	ENSG00000185453.8	0.352705	2.48006	0.00283243	0.0236123	UP
FBXO7	25793	protein_coding	ENSG00000100225.13	-0.360493	3.56084	0.00284322	0.0236723	DOWN
SYNJ1	8867	protein_coding	ENSG00000159082.13	0.654855	1.38018	0.00285964	0.0237789	UP
RGS16	6004	protein_coding	ENSG00000143333.6	0.593691	1.61023	0.00288587	0.0239363	UP
ZDHHC17	23390	protein_coding	ENSG00000186908.10	0.288737	2.80089	0.00289201	0.0239699	UP
S100A11	6282	protein_coding	ENSG00000163191.5	0.522232	1.52566	0.00290608	0.0240634	UP
SULT1B1	27284	protein_coding	ENSG00000173597.4	0.390569	2.59899	0.00293061	0.0242258	UP
GPT	2875	protein_coding	ENSG00000167701.9	-0.269027	3.34744	0.00293811	0.0242776	DOWN
SUMF1	285362	protein_coding	ENSG00000144455.9	0.370086	2.71012	0.00294296	0.0243075	UP
CDK5RAP3	80279	protein_coding	ENSG00000108465.10	0.431219	2.36773	0.00295789	0.0244001	UP
BZW1	9689	protein_coding	ENSG00000082153.13	0.449859	1.89562	0.00296982	0.0244678	UP
C14orf39	317761	protein_coding	ENSG00000179008.4	-0.493039	1.56373	0.00299257	0.0246243	DOWN
WRAP73	49856	protein_coding	ENSG00000116213.11	0.287342	3.05789	0.00299679	0.0246328	UP
GRIN2C	2905	protein_coding	ENSG00000161509.9	-0.266793	3.80757	0.0030341	0.0248726	DOWN
SNX1	6642	protein_coding	ENSG00000028528.10	-0.406437	2.09846	0.00305002	0.0249719	DOWN
RPS5	6193	protein_coding	ENSG00000083845.4	-0.349553	2.35547	0.00306797	0.0250563	DOWN
PARP6	56965	protein_coding	ENSG00000137817.12	0.449354	1.95532	0.00309965	0.0252522	UP
GUCY2D	3000	protein_coding	ENSG00000132518.6	-0.407789	1.9181	0.0031092	0.0252882	DOWN
ALG1L	200810	protein_coding	ENSG00000189366.5	-0.44477	1.72908	0.00312537	0.0253883	DOWN
RPS18P1	128676	pseudogene	ENSG00000225831.1	0.322173	3.53601	0.00314511	0.025517	UP
RSL1D1	26156	protein_coding	ENSG00000171490.8	-0.332021	2.28653	0.00314639	0.025517	DOWN
SNORA8	654320	snoRNA	ENSG00000206977.1	-0.517881	1.52253	0.0031586	0.0255738	DOWN
SCN8A	6334	protein_coding	ENSG00000196876.9	-0.358932	2.10286	0.00320406	0.0258569	DOWN
SETDB2	83852	protein_coding	ENSG00000136169.12	0.388183	2.56374	0.00322645	0.0259951	UP
SLC25A47	283600	protein_coding	ENSG00000140107.10	0.534812	1.91501	0.00328089	0.0262939	UP
TRAV3	28690	TR_V_gene	ENSG00000211777.2	-0.498664	1.63018	0.00332868	0.0266226	DOWN
NACAD	23148	protein_coding	ENSG00000136274.8	0.346762	2.70866	0.00333359	0.0266511	UP
CNIH4	29097	protein_coding	ENSG00000143771.7	0.360387	2.48951	0.00335491	0.026789	UP
CYB5R3	1727	protein_coding	ENSG00000100243.16	0.63119	1.47123	0.00339422	0.0270262	UP
RMND5A	64795	protein_coding	ENSG00000153561.8	-0.316398	3.21429	0.00340956	0.0271264	DOWN
ZNF839P1	100419733	pseudogene	ENSG00000217896.2	-0.859063	1.87856	0.00343407	0.0272409	DOWN
MIR367	442912	miRNA	ENSG00000199169.1	-0.36391	2.13767	0.00343501	0.0272409	DOWN
VSIG10	54621	protein_coding	ENSG00000176834.9	0.266207	3.48557	0.00344619	0.0272856	UP
LOXL1	4016	protein_coding	ENSG00000129038.11	0.294789	3.45786	0.00346271	0.0273614	UP
VPS26A	9559	protein_coding	ENSG00000122958.10	0.330409	4.49709	0.00347167	0.0274077	UP
DEDD2	162989	protein_coding	ENSG00000160570.9	0.289171	3.18228	0.00350452	0.0275921	UP
MOB3A	126308	protein_coding	ENSG00000172081.9	0.317161	3.40046	0.003524	0.0277026	UP
BRSK1	84446	protein_coding	ENSG00000160469.12	-0.3077	2.47306	0.00355488	0.0279217	DOWN
SHFM1	7979	protein_coding	ENSG00000127922.5	0.488781	1.56181	0.00355714	0.0279241	UP
NLRX1	79671	protein_coding	ENSG00000160703.11	0.367074	2.62136	0.00357315	0.0280094	UP
RC3H2	54542	protein_coding	ENSG00000056586.11	-0.461051	1.94499	0.0036303	0.0284002	DOWN
IST1	9798	protein_coding	ENSG00000182149.16	0.290296	4.91487	0.00364867	0.0285106	UP
PPCDC	60490	protein_coding	ENSG00000138621.7	-0.31531	6.8284	0.00365174	0.0285157	DOWN
ZC3H3	23144	protein_coding	ENSG00000014164.6	-0.331558	2.45143	0.00365222	0.0285157	DOWN
RNU7-49P	100147836	snRNA	ENSG00000251991.1	-0.291457	3.00558	0.00365489	0.0285252	DOWN
OR2B2	81697	protein_coding	ENSG00000168131.2	0.334622	3.25521	0.00367552	0.0286743	UP
RNY1	6084	misc_RNA	ENSG00000201098.1	0.598774	2.14243	0.00368704	0.0287289	UP
SCARNA21	677763	snoRNA	ENSG00000252835.1	-0.573254	1.40678	0.00369085	0.0287376	DOWN
RAC2	5880	protein_coding	ENSG00000128340.10	0.312574	3.27338	0.00372774	0.0289215	UP
PARP16	54956	protein_coding	ENSG00000138617.10	0.479498	1.54292	0.00372905	0.0289215	UP
DNAJC8	22826	protein_coding	ENSG00000126698.6	-0.419393	1.96892	0.00372915	0.0289215	DOWN
ADAMTSL5	339366	protein_coding	ENSG00000185761.6	-0.421329	1.96823	0.00373746	0.0289328	DOWN
DAAM2	23500	protein_coding	ENSG00000146122.12	-0.508059	1.87583	0.00374561	0.0289697	DOWN
PIK3R1	5295	protein_coding	ENSG00000145675.10	-0.290319	3.181	0.00374566	0.0289697	DOWN
IL12B	3593	protein_coding	ENSG00000113302.4	0.53172	1.71907	0.00374786	0.0289753	UP
COL9A1	1297	protein_coding	ENSG00000112280.11	-0.325492	3.63857	0.00375677	0.0290214	DOWN
LIPF	8513	protein_coding	ENSG00000182333.10	-0.350101	2.45063	0.00376181	0.0290384	DOWN
TXLNG2P	246126	pseudogene	ENSG00000131002.7	-0.859917	1.60915	0.0037675	0.0290701	DOWN
U2AF1L4	199746	protein_coding	ENSG00000161265.10	0.534499	2.0432	0.00377068	0.0290832	UP
VILL	50853	protein_coding	ENSG00000136059.10	0.277548	3.59946	0.00378743	0.029144	UP
PRKAR1A	5573	protein_coding	ENSG00000108946.10	-0.283674	3.24133	0.00382511	0.0293651	DOWN
CEP164	22897	protein_coding	ENSG00000110274.10	-0.466963	1.61464	0.00384843	0.0294788	DOWN
GIMAP5	55340	protein_coding	ENSG00000196329.6	-0.321566	4.23262	0.00388914	0.0297408	DOWN
GRAP2	9402	protein_coding	ENSG00000100351.12	-0.379863	2.38647	0.00390892	0.0298351	DOWN
HHIP	64399	protein_coding	ENSG00000164161.5	-0.409267	1.99392	0.00391878	0.0298862	DOWN
SNX6	58533	protein_coding	ENSG00000129515.14	-0.443278	1.86346	0.00393126	0.0299489	DOWN
SLC16A12	387700	protein_coding	ENSG00000152779.12	0.520137	1.84838	0.00400214	0.0303691	UP
HIST1H2AK	8330	protein_coding	ENSG00000184348.2	0.289874	3.01098	0.00402671	0.0304848	UP
TMEM65	157378	protein_coding	ENSG00000164983.6	0.588683	1.50828	0.00402822	0.0304848	UP
MRPL48	51642	protein_coding	ENSG00000175581.9	-0.291685	2.7092	0.00403504	0.0305247	DOWN
DCAF4	26094	protein_coding	ENSG00000119599.12	0.303109	2.9104	0.00408209	0.0307978	UP
POLR1D	51082	protein_coding	ENSG00000186184.11	-0.310655	2.8149	0.00412061	0.0310053	DOWN
NOB1	28987	protein_coding	ENSG00000141101.8	0.454145	2.0297	0.00413774	0.0310986	UP
MIR4665	100616288	miRNA	ENSG00000263575.1	0.334744	4.58827	0.00414909	0.0311492	UP
FOS	2353	protein_coding	ENSG00000170345.5	-0.330818	3.58457	0.00419231	0.031377	DOWN
HNRNPC	3183	protein_coding	ENSG00000092199.13	-0.313199	3.26699	0.00421786	0.0315323	DOWN
SRCRB4D	136853	protein_coding	ENSG00000146700.8	0.376529	2.51971	0.00423677	0.0316497	UP
TBPL1	9519	protein_coding	ENSG00000028839.5	-0.27628	2.71835	0.00429714	0.03194	DOWN
KAT2A	2648	protein_coding	ENSG00000108773.6	0.549697	2.37531	0.00433582	0.03217	UP
JOSD2	126119	protein_coding	ENSG00000161677.7	-0.273362	2.82382	0.00436497	0.0323132	DOWN
GLOD5	392465	protein_coding	ENSG00000171433.7	-0.317	3.22971	0.00437902	0.0323807	DOWN
KIAA0513	9764	protein_coding	ENSG00000135709.8	-0.459462	1.90183	0.00440181	0.0324656	DOWN
DAPK2	23604	protein_coding	ENSG00000035664.7	-0.515099	1.44839	0.00442644	0.0326158	DOWN
TRIOBP	11078	protein_coding	ENSG00000100106.15	0.574341	1.46199	0.00447531	0.0329444	UP
DHX9	1660	protein_coding	ENSG00000135829.12	-0.301894	2.53578	0.00456419	0.0334238	DOWN
LYSMD3	116068	protein_coding	ENSG00000176018.8	-0.362235	1.87653	0.00461824	0.0337068	DOWN
FAM110A	83541	protein_coding	ENSG00000125898.8	0.56144	1.58819	0.00465234	0.0339305	UP
ODF2L	57489	protein_coding	ENSG00000122417.11	0.335932	3.58993	0.00469875	0.0341553	UP
SPAG16	79582	protein_coding	ENSG00000144451.14	-0.530268	1.65807	0.0047046	0.0341725	DOWN
SLC36A4	120103	protein_coding	ENSG00000180773.10	0.604827	1.4961	0.00479943	0.034746	UP
ENTPD8	377841	protein_coding	ENSG00000188833.5	-0.286535	2.91119	0.00487502	0.0351769	DOWN
MTMR4	9110	protein_coding	ENSG00000108389.5	-0.565647	1.42313	0.00488769	0.0352296	DOWN
LARP4	113251	protein_coding	ENSG00000161813.16	-0.436357	1.75472	0.00489129	0.0352427	DOWN
DNAL1	83544	protein_coding	ENSG00000119661.10	0.333165	2.43666	0.00489398	0.0352492	UP
HSH2D	84941	protein_coding	ENSG00000196684.8	-0.340948	2.50309	0.00493188	0.0354702	DOWN
SLC2A9	56606	protein_coding	ENSG00000109667.7	-0.358558	2.15357	0.00495446	0.0355548	DOWN
TBL1XR1	79718	protein_coding	ENSG00000177565.11	-0.313624	2.6776	0.00496042	0.0355846	DOWN
FPR3	2359	protein_coding	ENSG00000187474.4	-0.505094	2.05238	0.0050753	0.0362109	DOWN
EEF1B2	1933	protein_coding	ENSG00000114942.9	-0.306197	2.53395	0.00508371	0.0362578	DOWN
LIX1	167410	protein_coding	ENSG00000145721.7	-0.291174	6.81042	0.00508939	0.0362852	DOWN
RPL6P30	139452	pseudogene	ENSG00000215313.3	0.62366	1.41714	0.00509498	0.0363119	UP
ZFX	7543	protein_coding	ENSG00000005889.11	0.405985	2.04905	0.00510758	0.0363885	UP
ATP6V1A	523	protein_coding	ENSG00000114573.5	0.449316	1.76658	0.005111	0.0363978	UP
KLHL14	57565	protein_coding	ENSG00000197705.5	-0.402891	2.41369	0.00511378	0.0363978	DOWN
IGHD2-15	28503	IG_D_gene	ENSG00000211918.1	-0.538556	1.45382	0.00512306	0.036446	DOWN
PF4	5196	protein_coding	ENSG00000163737.3	-0.365024	2.19797	0.00520912	0.0369577	DOWN
TIMM17A	10440	protein_coding	ENSG00000134375.6	-0.544344	1.33613	0.00520999	0.0369577	DOWN
TTTY15	64595	lincRNA	ENSG00000233864.3	-0.768907	1.60058	0.0052259	0.0370173	DOWN
OR2A1	346528	protein_coding	ENSG00000221970.1	-0.273158	3.01267	0.00523773	0.0370878	DOWN
MFSD2A	84879	protein_coding	ENSG00000168389.13	0.363186	2.13033	0.00527066	0.0372807	UP
ANK1	286	protein_coding	ENSG00000029534.15	-0.389129	2.31937	0.00531797	0.0375345	DOWN
ELOVL2	54898	protein_coding	ENSG00000197977.3	-0.439042	2.62604	0.00537756	0.0378872	DOWN
LILRA6	79168	protein_coding	ENSG00000244482.5	0.312233	4.48943	0.00540578	0.038018	UP
MRPL47	57129	protein_coding	ENSG00000136522.9	-0.383936	3.09603	0.00546469	0.0383502	DOWN
COX11	1353	protein_coding	ENSG00000166260.6	-0.283757	2.82297	0.00546814	0.0383607	DOWN
C17orf100	388327	protein_coding	ENSG00000212734.4	-0.309039	2.64234	0.00548014	0.0384312	DOWN
TBX1	6899	protein_coding	ENSG00000184058.8	-0.428853	1.63562	0.00552878	0.0386074	DOWN
SWI5	375757	protein_coding	ENSG00000175854.7	0.425457	2.02709	0.00560754	0.0390328	UP
ZNF768	79724	protein_coding	ENSG00000169957.8	0.604831	1.46365	0.00563754	0.0392001	UP
INGX	27160	pseudogene	ENSG00000243468.4	0.454798	1.79514	0.00570146	0.0395329	UP
NDUFA4L2	56901	protein_coding	ENSG00000185633.6	-0.370165	2.0788	0.00573882	0.0397549	DOWN
PET112	5188	protein_coding	ENSG00000059691.7	-0.374151	2.01795	0.00580734	0.0400276	DOWN
HSPBAP1	79663	protein_coding	ENSG00000169087.6	0.266665	3.43034	0.0058096	0.0400292	UP
IL17B	27190	protein_coding	ENSG00000127743.5	-0.315048	2.47193	0.00588872	0.0403766	DOWN
ESF1	51575	protein_coding	ENSG00000089048.10	0.519735	1.3859	0.00589201	0.0403851	UP
SNRPD1	6632	protein_coding	ENSG00000167088.6	0.373334	2.21175	0.00592585	0.0405183	UP
MMRN1	22915	protein_coding	ENSG00000138722.5	-0.407158	2.37422	0.00595984	0.0406379	DOWN
LEMD2	221496	protein_coding	ENSG00000161904.7	0.35483	2.5542	0.00598656	0.0407777	UP
INSRR	3645	protein_coding	ENSG00000027644.4	-0.490147	1.43225	0.00602606	0.0409618	DOWN
MPP1	4354	protein_coding	ENSG00000130830.10	-0.303647	3.06025	0.006048	0.0410947	DOWN
NUDT16L1	84309	protein_coding	ENSG00000168101.10	-0.305768	1.95501	0.0060558	0.0411073	DOWN
DNM1P47	100216544	pseudogene	ENSG00000259660.2	-0.716282	2.26139	0.00609806	0.0412945	DOWN
TNFAIP8	25816	protein_coding	ENSG00000145779.7	-0.307242	2.57299	0.00616074	0.0416045	DOWN
MYO16	23026	protein_coding	ENSG00000041515.11	0.331857	4.45293	0.00617751	0.0416892	UP
SLC25A44	9673	protein_coding	ENSG00000160785.9	0.278863	3.01892	0.0063136	0.0423753	UP
ADRBK2	157	protein_coding	ENSG00000100077.10	-0.365931	1.91518	0.00638149	0.042671	DOWN
PRKX	5613	protein_coding	ENSG00000183943.5	-0.437048	1.54094	0.00651939	0.0434016	DOWN
ZCCHC2	54877	protein_coding	ENSG00000141664.5	0.263792	3.704	0.00657945	0.043688	UP
HINT3	135114	protein_coding	ENSG00000111911.5	0.493635	1.76616	0.00659187	0.0437364	UP
PLEKHA2	59339	protein_coding	ENSG00000169499.10	-0.330867	2.20388	0.00672858	0.0443892	DOWN
IGHD5-18	28490	IG_D_gene	ENSG00000211915.1	-0.532788	1.38453	0.00681279	0.0448097	DOWN
IGHD1-1	28510	IG_D_gene	ENSG00000236170.1	-0.470807	1.81762	0.00686583	0.0450026	DOWN
CEACAMP3	1092	pseudogene	ENSG00000239736.2	0.30118	3.46317	0.00686717	0.0450026	UP
TRAV38-1	28644	TR_V_gene	ENSG00000211816.2	0.422144	1.75302	0.00686724	0.0450026	UP
DOK3	79930	protein_coding	ENSG00000146094.9	0.386892	3.35568	0.00688033	0.0450584	UP
GPX1	2876	protein_coding	ENSG00000233276.2	-0.330423	2.79932	0.00692146	0.0452375	DOWN
DUOXA1	90527	protein_coding	ENSG00000140254.8	-0.401358	2.17842	0.00692823	0.0452667	DOWN
CDC7	8317	protein_coding	ENSG00000097046.8	0.375325	3.13822	0.00693838	0.045303	UP
SPAG5	10615	protein_coding	ENSG00000076382.12	0.288323	4.18662	0.00694314	0.045319	UP
TMEM92	162461	protein_coding	ENSG00000167105.3	0.2827	4.18159	0.00695133	0.0453575	UP
JRK	8629	processed_transcript	ENSG00000234616.4	-0.406253	1.86413	0.00706212	0.0459586	DOWN
GNG11	2791	protein_coding	ENSG00000127920.5	-0.388326	1.92238	0.00708907	0.0460785	DOWN
GAPDHP47	100240712	pseudogene	ENSG00000243033.2	-0.407125	1.87035	0.00709351	0.0460785	DOWN
TMEM30A	55754	protein_coding	ENSG00000112697.11	-0.381222	2.45393	0.00709442	0.0460785	DOWN
C19orf57	79173	protein_coding	ENSG00000132016.7	0.274855	3.11317	0.00713382	0.0463029	UP
ABCA4	24	protein_coding	ENSG00000198691.7	0.482593	1.56656	0.00719557	0.0465854	UP
MICAL3	57553	protein_coding	ENSG00000243156.3	0.335949	2.46408	0.00719627	0.0465854	UP
PMF1	11243	protein_coding	ENSG00000160783.15	0.576134	1.41543	0.00731387	0.0471762	UP
CNN2P1	646467	pseudogene	ENSG00000227201.2	0.29192	3.63255	0.00740026	0.0476242	UP
CCDC115	84317	protein_coding	ENSG00000136710.5	-0.295816	2.35709	0.0074395	0.0478455	DOWN
EREG	2069	protein_coding	ENSG00000124882.3	-0.458904	1.50119	0.00753398	0.0483112	DOWN
IGHV1-12	28471	IG_V_pseudogene	ENSG00000254174.1	-0.570795	1.36205	0.00756037	0.0484331	DOWN
RPL6	6128	protein_coding	ENSG00000089009.11	-0.302372	2.36886	0.00764094	0.0487859	DOWN
SNX27	81609	protein_coding	ENSG00000143376.8	0.309763	2.29377	0.00766182	0.0488606	UP
LRRC9	341883	protein_coding	ENSG00000131951.6	-0.270245	2.30566	0.0077413	0.049224	DOWN
LMOD1	25802	protein_coding	ENSG00000163431.11	-0.415324	1.82856	0.00780838	0.0495385	DOWN
GLYATL1P3	100287520	pseudogene	ENSG00000255151.2	-0.285043	4.66971	0.00781775	0.0495661	DOWN
LGR5	8549	protein_coding	ENSG00000139292.8	0.468487	1.5302	0.00786232	0.0497686	UP
SMOX	54498	protein_coding	ENSG00000088826.13	-0.359368	2.44469	0.00791227	0.0499723	DOWN
CCDC153	283152	protein_coding	ENSG00000248712.3	0.35932	2.37907	0.0079189	0.0499937	UP
