# Supplementary material for: Identification of potential blood biomarkers for early diagnosis of Alzheimer’s disease through RNA sequencing analysis
Source: Alzheimers Res Ther. 2020 Jul 16;12:87. doi: 10.1186/s13195-020-00654-x (PMC7367375; doi:10.1186/s13195-020-00654-x)
Supplement: Supplementary file 5 — Additional file 5: Supplementary Table S5. TPM of RPL7 and EEF2. [file 13195_2020_654_MOESM5_ESM.xlsx]

## Sheet: 01.EEF2_RPL7.tpm
Supplementary Table S5. TPM of RPL7 and EEF2
ID	phenotype	RPL7	EEF2	age
CN1	CN	140.43	75.93	66
CN2	CN	404.13	81	73
CN3	CN	456.27	73.02	69
CN4	CN	443.79	106.96	71
CN5	CN	395.98	88.08	73
CN6	CN	333.55	90.45	70
CN7	CN	286.77	77.96	74
CN8	CN	316.07	59.29	72
CN9	CN	527.85	144.84	74
CN10	CN	497.13	94.8	80
CN11	CN	401.97	85.59	67
CN12	CN	380.78	71.96	75
CN13	CN	315.75	56.45	76
CN14	CN	448.19	119.29	65
CN15	CN	281.49	59.73	65
CN16	CN	426.74	71.62	75
CN17	CN	280.87	99.62	64
CN18	CN	145.54	64.83	71
CN19	CN	138.82	73.12	72
CN20	CN	329	67.82	74
CN21	CN	153.95	57.94	69
CN22	CN	159.21	74.88	65
CN23	CN	473.44	115.5	65
CN24	CN	226.27	66.54	65
CN25	CN	274	64.68	79
CN26	CN	419.72	109.18	72
CN27	CN	435.54	84.45	71
CN28	CN	452.92	94.47	72
CN29	CN	432.37	82.36	68
CN30	CN	379.92	91.55	67
CN31	CN	611.5	126.01	74
CN32	CN	483.07	96.66	71
CN33	CN	647.17	129.65	72
CN34	CN	509.19	110.18	82
CN35	CN	555.23	105.37	73
CN36	CN	397.75	82.74	78
CN37	CN	579.58	112.09	81
CN38	CN	456.06	91.57	66
CN39	CN	579.98	110.3	66
CN40	CN	535.48	127.06	82
CN41	CN	382.93	94.39	72
CN42	CN	420.67	113.73	72
CN43	CN	447.97	95.71	66
CN44	CN	480.62	137.41	67
CN45	CN	241.62	95.32	69
CN46	CN	351	98.27	69
CN47	CN	461.28	122.81	61
CN48	CN	373.65	110.28	71
CN49	CN	341.83	104.9	74
CN50	CN	416.71	136.26	60
CN51	CN	533.23	136.9	73
CN52	CN	297.11	84.65	69
CN53	CN	435.69	130.18	66
CN54	CN	448.75	130.46	76
CN55	CN	478.74	148.29	61
CN56	CN	383.78	134.51	71
CN57	CN	459.96	102.77	72
CN58	CN	632.52	105.86	68
CN59	CN	473.97	115.16	70
CN60	CN	364.32	103.23	67
CN61	CN	397.98	107.56	72
CN62	CN	276.51	77.15	67
CN63	CN	431.02	79.47	75
CN64	CN	204.55	61.26	65
CN65	CN	341.38	79.34	70
CN66	CN	431.08	124.97	72
CN67	CN	288.91	98.57	70
CN68	CN	305.19	123.1	69
CN69	CN	207.7	55.23	77
CN70	CN	456.78	188.67	71
CN71	CN	354.97	88.6	68
CN72	CN	337.24	99.9	63
CN73	CN	323.25	106.51	83
CN74	CN	377.29	94.13	75
CN75	CN	308.27	114.53	78
CN76	CN	473.36	124.48	71
CN77	CN	431.25	119.37	67
CN78	CN	290.79	85.07	78
CN79	CN	322.65	86.91	71
CN80	CN	276.34	56.59	69
CN81	CN	379.74	68.29	73
CN82	CN	231.73	54.22	78
CN83	CN	434.16	111.72	68
CN84	CN	433.65	105.06	68
CN85	CN	288.61	94.07	78
CN86	CN	408.95	103.12	72
CN87	CN	298.82	100.49	80
CN88	CN	310.81	104.96	81
CN89	CN	329.15	103.83	67
CN90	CN	313.86	96.3	79
CN91	CN	468.44	118.99	74
AD1	AD	135.93	56.29	74
AD2	AD	411.6	83.25	78
AD3	AD	563.95	135.37	77
AD4	AD	322.64	72.75	85
AD5	AD	495.67	121.86	67
AD6	AD	296.43	80.65	82
AD7	AD	461.4	111.76	80
AD8	AD	402.86	69.39	78
AD9	AD	526.06	95.8	77
AD10	AD	462.66	103.5	72
AD11	AD	459.13	114.07	87
AD12	AD	342.12	77.07	87
AD13	AD	451.28	82.97	78
AD14	AD	472.96	131.37	76
AD15	AD	354.57	79.88	79
AD16	AD	490.71	96.32	74
AD17	AD	416.91	82.23	73
AD18	AD	383.08	101.92	79
AD19	AD	457.48	103.89	81
AD20	AD	359.2	89.67	83
AD21	AD	496.58	107.83	72
AD22	AD	466.12	108.22	69
AD23	AD	447.82	104.11	79
AD24	AD	341.86	86.58	74
AD25	AD	386.58	75.22	72
AD26	AD	403.77	97.86	75
AD27	AD	448.83	105.51	80
AD28	AD	422.43	106.1	76
AD29	AD	383.82	96.88	78
AD30	AD	418.46	124.06	81
AD31	AD	267.08	106.15	81
AD32	AD	276.87	117.68	82
AD33	AD	261.49	106.62	71
AD34	AD	93.85	40.12	89
AD35	AD	284.77	108.23	82
AD36	AD	328.1	116.66	84
AD37	AD	296.9	122.79	85
AD38	AD	321.37	78.85	76
AD39	AD	285.73	89.98	75
AD40	AD	240.08	111.01	75
AD41	AD	368.83	122.06	78
AD42	AD	324.33	95.09	77
AD43	AD	282.31	95.25	78
AD44	AD	302.29	96.83	78
AD45	AD	377.9	89.71	88
AD46	AD	382.22	130.53	81
AD47	AD	219.09	61.5	77
AD48	AD	335.36	72.26	73
AD49	AD	250.9	85.4	77
AD50	AD	168.19	50.29	70
AD51	AD	295.16	87.5	81
AD52	AD	344.83	105.42	82
AD53	AD	257.08	106.59	82
AD54	AD	365.53	119.14	76
AD55	AD	311.17	86.5	72
AD56	AD	321.49	93.64	84
AD57	AD	282.54	79.61	84
AD58	AD	367.28	89.63	79
AD59	AD	283.53	94.07	80
AD60	AD	349.51	105.38	80
AD61	AD	230.89	83.68	80
AD62	AD	233.77	78.04	74
AD63	AD	307.26	114.39	91
AD64	AD	422.23	129.64	75
AD65	AD	328.16	91.64	79
AD66	AD	292.06	79.6	82
AD67	AD	312.14	104.09	70
AD68	AD	467.32	114.59	82
AD69	AD	341.03	99.75	78
AD70	AD	395.36	106.57	77
AD71	AD	275.73	82.25	77
AD72	AD	312.13	118.47	80
AD73	AD	184.23	68.35	74
AD74	AD	228.49	93.81	86
AD75	AD	358.34	144.8	79
AD76	AD	404.84	98.93	86
AD77	AD	439.52	114.25	79
AD78	AD	364.28	119.24	77
AD79	AD	462.5	150.77	80
AD80	AD	388.3	135.71	82
AD81	AD	368.75	113	77
AD82	AD	236.28	84.57	72
AD83	AD	234.44	99.23	82
AD84	AD	402.98	99.49	86
AD85	AD	277.22	73.54	73
AD86	AD	226.81	83.32	67
AD87	AD	262.03	86.88	85
AD88	AD	331.3	80.72	86
AD89	AD	305.1	80.15	78
AD90	AD	269.18	80.16	74
AD91	AD	369.71	47.32	67
AD92	AD	371.76	97.57	85
AD93	AD	383.37	92.78	75
AD94	AD	430.23	109.05	78
AD95	AD	475.92	114.31	84
AD96	AD	352.83	82.42	82
AD97	AD	360.46	96.11	84
AD98	AD	433.03	91.89	81
AD99	AD	306.44	80.64	86
AD100	AD	288.48	86.71	78
AD101	AD	427.22	122.06	92
AD102	AD	296.45	72.76	84
AD103	AD	352.27	103.48	75
AD104	AD	252.48	93.39	85
AD105	AD	339.63	86.8	89
AD106	AD	197.93	49.65	83
AD107	AD	180.53	96.47	71
AD108	AD	444.17	108.75	82
AD109	AD	364.84	97.67	70
AD110	AD	156.28	54.17	86
AD111	AD	289.29	111.03	91
AD112	AD	287.47	74.46	81
AD113	AD	401.9	117.68	85
AD114	AD	254.87	92.88	90
AD115	AD	201.08	46.03	74
AD116	AD	437.42	110.94	82
AD117	AD	153.41	45.9	85
AD118	AD	463.19	119.18	74
AD119	AD	350.74	97.22	78
AD120	AD	384.05	112.62	83
AD121	AD	230.83	66.33	66
AD122	AD	312.18	83.92	78
AD123	AD	284.5	84.84	72
AD124	AD	219.87	40.78	78
AD125	AD	288.13	108.88	85
AD126	AD	274.76	91.17	82
AD127	AD	272.53	84.55	84
AD128	AD	348.43	121.13	84
AD129	AD	274.18	78.7	81
AD130	AD	216.48	58.99	77
AD131	AD	339.44	90.61	88
AD132	AD	305	87.42	69
AD133	AD	394.62	123.03	81
AD134	AD	225.3	77.31	73
AD135	AD	317.19	79.33	88
AD136	AD	161.33	53.96	83
AD137	AD	402.78	109.22	78
AD138	AD	385.93	114.27	87
AD139	AD	378.52	124.07	75
AD140	AD	454.33	109.62	81
AD141	AD	322.28	86.97	65
AD142	AD	354.33	116.07	85
AD143	AD	293.54	90.5	90
AD144	AD	192.18	73.64	83
AD145	AD	445.68	149.35	82
AD146	AD	289.37	71.2	88
AD147	AD	263.16	81.96	70
AD148	AD	302.99	79.46	84
AD149	AD	334	120.68	85
AD150	AD	367.4	113.35	81
AD151	AD	164.71	47.45	89
AD152	AD	269.44	101.64	87
AD153	AD	235.48	67.79	88
AD154	AD	171.16	77.92	85
AD155	AD	579.32	140.23	80
AD156	AD	452.85	111.62	83
AD157	AD	307.11	84.5	84
AD158	AD	442.84	104.11	81
AD159	AD	436.6	118.16	91
AD160	AD	302.64	58.81	75
AD161	AD	288.23	137.79	87
AD162	AD	349.02	84.42	73
AD163	AD	319.48	103.45	77
AD164	AD	360.07	99.31	68
AD165	AD	387.8	131.7	75
AD166	AD	234.55	80.25	80
AD167	AD	402.6	87.61	75
AD168	AD	96.63	64.75	83
AD169	AD	340.15	80.29	84
AD170	AD	365.21	135.02	88
AD171	AD	297.56	74.01	84
AD172	AD	275.17	78.64	80
AD173	AD	254.2	61.83	82
AD174	AD	230.38	59.03	78
AD175	AD	186.31	60.14	89
AD176	AD	392.5	112.97	77
AD177	AD	352.55	98.73	84
AD178	AD	468.39	121.34	86
AD179	AD	273.55	96.45	82
AD180	AD	380.04	76.73	74
AD181	AD	284.11	124.69	85
AD182	AD	181.29	53.54	81
AD183	AD	318.26	92.06	78
AD184	AD	318.09	81.12	87
AD185	AD	298.82	98.58	82
AD186	AD	390.87	113.63	83
AD187	AD	362.57	96.8	77
AD188	AD	377.18	111.2	69
AD189	AD	351.71	104.38	86
AD190	AD	146.39	60.62	81
AD191	AD	263.24	62.89	80
AD192	AD	462.05	148.74	80
AD193	AD	291.1	113.88	85
AD194	AD	242.93	92.54	73
AD195	AD	364.15	74.05	77
AD196	AD	407.43	130.6	79
AD197	AD	414.23	127.62	80
AD198	AD	368.36	91.51	74
AD199	AD	442.89	112.4	92
AD200	AD	105.97	53.97	72
AD201	AD	532.27	155.02	80
AD202	AD	351.27	110.14	75
AD203	AD	327.62	98.12	82
AD204	AD	347.46	115.23	80
AD205	AD	405.52	115.66	71
AD206	AD	98.98	59.74	82
AD207	AD	399.64	120.12	84
AD208	AD	496.09	84.81	87
AD209	AD	309.49	97.1	69
AD210	AD	104.15	52.7	88
AD211	AD	433.55	135.37	76
AD212	AD	117.97	79.88	70
AD213	AD	91.99	63.21	93
AD214	AD	148.51	83.25	78
AD215	AD	350.52	105.02	86
AD216	AD	109.98	53.5	83
AD217	AD	76.96	34.23	79
AD218	AD	441.95	98.64	78
AD219	AD	381.69	97.81	88
AD220	AD	364.97	81.4	80
AD221	AD	65.75	30.88	69
AD222	AD	177.99	55.02	68
AD223	AD	399.54	100.86	74
AD224	AD	318.4	105.96	82
AD225	AD	333.45	117.86	75
AD226	AD	364.39	111.85	76
AD227	AD	479.09	125.45	68
AD228	AD	269.54	70.17	86
AD229	AD	463.93	122.57	76
AD230	AD	133.46	56.45	67
AD231	AD	287.2	71.17	76
AD232	AD	209.56	53.99	74
AD233	AD	243.21	65.21	91
AD234	AD	398.98	80.34	80
AD235	AD	251.54	77.92	82
AD236	AD	173.29	88.97	77
AD237	AD	410.4	68.29	66
AD238	AD	168.8	101.74	86
AD239	AD	161.12	104.94	76
AD240	AD	423.03	140.91	79
AD241	AD	309.64	83.63	79
AD242	AD	466.9	120.71	91
AD243	AD	310.73	59.72	78
AD244	AD	345.76	78.09	75
AD245	AD	273.84	81.57	79
AD246	AD	389.75	93.45	74
AD247	AD	128.5	74.86	86
AD248	AD	356.27	71.46	86
AD249	AD	124.65	74.22	84
AD250	AD	180.64	62.37	74
AD251	AD	260.63	64.71	76
AD252	AD	410.43	89.62	75
AD253	AD	180.36	52.06	67
AD254	AD	414.35	71.03	87
AD255	AD	367.58	71.68	76
AD256	AD	351.87	98.92	80
AD257	AD	316.16	58.44	83
AD258	AD	363.52	111.7	82
AD259	AD	339.26	68.96	85
AD260	AD	256.73	79.14	86
AD261	AD	396.15	76.56	83
AD262	AD	115.8	51.14	74
AD263	AD	405.95	85.3	80
AD264	AD	460.44	81.92	74
AD265	AD	385.11	65.36	76
AD266	AD	341.19	106.68	83
AD267	AD	130.59	58.65	75
AD268	AD	272.07	57.04	84
AD269	AD	400.16	72.91	72
AD270	AD	357.59	61.4	76
AD271	AD	477.22	58.68	80
MCI1	MCI	554.93	115.11	87
MCI2	MCI	536.46	127.77	68
MCI3	MCI	299.46	73.74	77
MCI4	MCI	331.45	95.9	68
MCI5	MCI	395.19	111.06	77
MCI6	MCI	293.07	83.98	77
MCI7	MCI	325.3	107.77	72
MCI8	MCI	331.08	100.79	89
MCI9	MCI	316.9	99.05	81
MCI10	MCI	316.95	95.95	71
MCI11	MCI	371.62	111.26	66
MCI12	MCI	475.63	117.25	70
MCI13	MCI	330.55	99.35	82
MCI14	MCI	377.13	128.48	74
MCI15	MCI	293.98	86.1	70
MCI16	MCI	254.1	82.82	86
MCI17	MCI	374.16	109.56	78
MCI18	MCI	356.98	111.8	81
MCI19	MCI	430.48	108.32	75
MCI20	MCI	361.07	119.86	72
MCI21	MCI	290.91	104.71	87
MCI22	MCI	261.11	89.73	73
MCI23	MCI	222.3	85.55	89
MCI24	MCI	221.7	73.15	77
MCI25	MCI	394.65	107.55	74
MCI26	MCI	245.89	77.5	82
MCI27	MCI	358.22	102.96	74
MCI28	MCI	367.27	84.3	80
MCI29	MCI	511.32	126.31	81
MCI30	MCI	278.17	88.75	80
MCI31	MCI	330.1	105.72	76
MCI32	MCI	291.04	92.52	72
MCI33	MCI	287.13	102.32	73
MCI34	MCI	422.2	118.5	76
MCI35	MCI	277.1	79.46	86
MCI36	MCI	485.27	113.16	88
MCI37	MCI	373.36	114.58	79
MCI38	MCI	342.46	104.56	74
MCI39	MCI	431.95	123.09	74
MCI40	MCI	304.4	85.1	76
MCI41	MCI	261.04	93.69	70
MCI42	MCI	269.62	74.09	86
MCI43	MCI	367.53	101.21	90
MCI44	MCI	253.28	74.97	83
MCI45	MCI	353.86	112.43	79
MCI46	MCI	273.67	81.37	84
MCI47	MCI	382.3	123.09	80
MCI48	MCI	381.27	120.62	66
MCI49	MCI	356.19	107.15	78
MCI50	MCI	359.5	110.35	73
MCI51	MCI	222.5	73.86	83
MCI52	MCI	334.81	110.65	76
MCI53	MCI	305.36	89.55	72
MCI54	MCI	330.47	101.85	70
MCI55	MCI	197.78	83.19	72
MCI56	MCI	392.8	111.13	73
MCI57	MCI	361.89	96.91	76
MCI58	MCI	393.71	117.96	73
MCI59	MCI	324.66	110.94	72
MCI60	MCI	282.4	73.49	72
MCI61	MCI	290.74	97.06	80
MCI62	MCI	226.46	78.48	79
MCI63	MCI	283.76	77.02	76
MCI64	MCI	298.26	108.23	71
MCI65	MCI	248.48	108	75
MCI66	MCI	239.57	87.97	75
MCI67	MCI	311.85	124.14	77
MCI68	MCI	313.65	116.6	71
MCI69	MCI	378.47	114.46	74
MCI70	MCI	431.34	122.93	79
MCI71	MCI	393.53	101.12	77
MCI72	MCI	389.43	106.2	84
MCI73	MCI	314.14	88.3	76
MCI74	MCI	180.44	72.48	86
MCI75	MCI	279.87	95.45	72
MCI76	MCI	391.01	131.43	80
MCI77	MCI	368.55	122.97	81
MCI78	MCI	329.39	103.72	77
MCI79	MCI	331.93	103.47	78
MCI80	MCI	419.07	114.81	75
MCI81	MCI	480.43	135.29	86
MCI82	MCI	414.11	132.39	78
MCI83	MCI	214.24	90.59	74
MCI84	MCI	294.03	104.68	82
MCI85	MCI	432.61	109.53	70
MCI86	MCI	326.35	103.87	78
MCI87	MCI	366.38	109.87	73
MCI88	MCI	305.2	93.15	86
MCI89	MCI	358.02	101.42	80
MCI90	MCI	422.56	123.82	79
MCI91	MCI	271.23	105.48	89
MCI92	MCI	270.53	80.54	73
MCI93	MCI	174.29	59.22	81
MCI94	MCI	332.29	108.2	75
MCI95	MCI	341.79	94.01	84
MCI96	MCI	321.63	110.73	74
MCI97	MCI	318.67	112.68	79
MCI98	MCI	250.57	55.88	81
MCI99	MCI	204.51	63.54	80
MCI100	MCI	351.24	79.23	75
MCI101	MCI	327.9	138.32	83
MCI102	MCI	201.16	53.15	84
MCI103	MCI	320.98	104.64	78
MCI104	MCI	265.17	86.34	81
MCI105	MCI	253.7	81.39	67
MCI106	MCI	376.46	88.93	67
MCI107	MCI	387.69	130.25	73
MCI108	MCI	179.56	53.91	94
MCI109	MCI	314.48	112.56	69
MCI110	MCI	257.07	67.66	74
MCI111	MCI	315.84	94.46	82
MCI112	MCI	276.67	96.51	72
MCI113	MCI	311.04	67.34	84
MCI114	MCI	310.05	98.82	78
MCI115	MCI	227.81	90	77
MCI116	MCI	219.62	70.33	83
MCI117	MCI	281.48	46.71	68
MCI118	MCI	288.81	88.29	77
MCI119	MCI	293.8	85.41	74
MCI120	MCI	253.56	87.08	71
MCI121	MCI	393.81	125.8	66
MCI122	MCI	435.7	115.98	72
MCI123	MCI	240.77	91.46	76
MCI124	MCI	326.62	90.92	73
MCI125	MCI	344.36	120.05	80
MCI126	MCI	343.19	110.2	78
MCI127	MCI	275.48	68.46	77
MCI128	MCI	109.54	115.66	77
MCI129	MCI	326.93	125.64	81
MCI130	MCI	288.87	102.12	68
MCI131	MCI	400	113.68	75
MCI132	MCI	313.81	103.37	72
MCI133	MCI	405.2	141.42	76
MCI134	MCI	402.1	114.54	78
MCI135	MCI	225.86	88.66	78
MCI136	MCI	325.55	118.49	79
MCI137	MCI	211.09	69.84	85
MCI138	MCI	218.44	86.57	71
MCI139	MCI	353.69	110.43	78
MCI140	MCI	244.58	97.42	80
MCI141	MCI	247.79	96.02	80
MCI142	MCI	312.4	106.72	70
MCI143	MCI	357.77	97.02	66
MCI144	MCI	399.67	96.08	73
MCI145	MCI	374.45	115.36	75
MCI146	MCI	199.26	42.48	80
MCI147	MCI	369.39	116.14	67
MCI148	MCI	353.88	97.23	78
MCI149	MCI	328.65	96.79	75
MCI150	MCI	302.44	70.72	88
MCI151	MCI	450.67	106.26	75
MCI152	MCI	169.73	68.26	76
MCI153	MCI	332.51	109.98	85
MCI154	MCI	253.48	112.17	81
MCI155	MCI	288.07	91.59	68
MCI156	MCI	422.94	142.65	66
MCI157	MCI	250.96	74.82	78
MCI158	MCI	317.26	74.42	84
MCI159	MCI	290.86	95.1	81
MCI160	MCI	293.29	86.93	84
MCI161	MCI	360.96	102.35	79
MCI162	MCI	292.69	85.66	73
MCI163	MCI	288.92	98.43	73
MCI164	MCI	304.04	100.76	78
MCI165	MCI	314.81	108.86	75
MCI166	MCI	241.3	92.98	81
MCI167	MCI	236.63	56.65	85
MCI168	MCI	241.59	87.89	98
MCI169	MCI	253.06	80.65	92
MCI170	MCI	268.26	102.11	81
MCI171	MCI	286.37	64.18	87
MCI172	MCI	285.37	69.1	78
MCI173	MCI	252.73	84.07	80
MCI174	MCI	187.06	73.91	84
MCI175	MCI	197.56	73.84	65
MCI176	MCI	216.95	94.49	80
MCI177	MCI	187.15	70.68	66
MCI178	MCI	357.01	116.01	84
MCI179	MCI	388.35	117.91	79
MCI180	MCI	396.15	125.55	80
MCI181	MCI	391.91	116.47	87
MCI182	MCI	277.21	102.22	86
MCI183	MCI	381.01	116.65	78
MCI184	MCI	362.92	100.22	70
MCI185	MCI	319.54	93.21	89
MCI186	MCI	278.09	101.38	79
MCI187	MCI	374.38	131.35	85
MCI188	MCI	268.28	74.91	81
MCI189	MCI	289.19	60.54	78
MCI190	MCI	440.55	135.5	73
MCI191	MCI	293.91	94.79	78
MCI192	MCI	364.81	113.14	86
MCI193	MCI	330.65	91.14	69
MCI194	MCI	384.47	109.9	76
MCI195	MCI	292.02	102.03	86
MCI196	MCI	260.8	69.36	79
MCI197	MCI	279.39	96.51	90
MCI198	MCI	200.68	77.1	80
MCI199	MCI	225.21	75.35	83
MCI200	MCI	294.24	113.34	77
MCI201	MCI	199.61	81.16	66
MCI202	MCI	317.85	102.42	77
MCI203	MCI	356.83	102.21	82
MCI204	MCI	313.27	88.57	83
MCI205	MCI	299.96	73.86	80
MCI206	MCI	260.72	78.83	89
MCI207	MCI	560.38	142.91	73
MCI208	MCI	465.73	120.62	78
MCI209	MCI	190.95	79.99	90
MCI210	MCI	416.7	119.7	77
MCI211	MCI	328.27	118.86	75
MCI212	MCI	199.92	77.45	83
MCI213	MCI	269.75	90.89	84
MCI214	MCI	148.8	35.47	69
MCI215	MCI	245.08	86.61	81
MCI216	MCI	418.95	59.24	89
MCI217	MCI	283.7	83.99	69
MCI218	MCI	214.12	49.4	81
MCI219	MCI	307.12	87.72	67
MCI220	MCI	248.34	84.66	77
MCI221	MCI	340.66	95.06	67
MCI222	MCI	150.54	50.42	75
MCI223	MCI	342.75	93.58	72
MCI224	MCI	461.1	110.57	65
MCI225	MCI	459.75	109	75
MCI226	MCI	558.74	117.99	82
MCI227	MCI	241.46	68.94	74
MCI228	MCI	157.56	62.44	77
MCI229	MCI	340.42	86.83	74
MCI230	MCI	257.58	87.49	68
MCI231	MCI	259.49	80.32	71
MCI232	MCI	333.76	81.99	76
MCI233	MCI	374.66	97.97	74
MCI234	MCI	178.45	74.94	79
MCI235	MCI	226.67	69.06	80
MCI236	MCI	270.75	59.14	79
MCI237	MCI	357.49	73.29	83
MCI238	MCI	384.27	123.92	73
MCI239	MCI	224.21	73.16	75
MCI240	MCI	326.62	62.79	69
MCI241	MCI	365.75	94.18	73
MCI242	MCI	297.79	85.52	73
MCI243	MCI	327.04	105.06	74
MCI244	MCI	299.99	92.34	75
MCI245	MCI	293.39	84.31	72
MCI246	MCI	265.3	76.33	81
MCI247	MCI	211.55	54.6	81
MCI248	MCI	337.2	82.97	66
